# Supplementary material for: Endometrial transcriptome profiling of patients with recurrent implantation failure during hormone replacement therapy cycles
Source: Front Endocrinol (Lausanne). 2024 Jan 30;14:1292723. doi: 10.3389/fendo.2023.1292723 (PMC10863671; doi:10.3389/fendo.2023.1292723)
Supplement: Supplementary Table 1 — Phase-grouped DEGs of endometrial samples from advanced, normal and delayed WOI groups. [file Table_1.xls]

## Sheet: Sheet1
Supplemental Table 1. Phase-grouped DEGs of endometrial samples from advanced, normal and delayed WOI groups
Group	Number	Gene ID	Gene symbol
Advanced WOI group	1	ENSG00000159167	STC1
	2	ENSG00000110484	SCGB2A2
	3	ENSG00000100170	SLC5A1
	4	ENSG00000134827	TCN1
	5	ENSG00000272482	RP11-474O21.5
	6	ENSG00000197635	DPP4
	7	ENSG00000100453	GZMB
	8	ENSG00000127824	TUBA4A
	9	ENSG00000109205	ODAM
	10	ENSG00000118946	PCDH17
	11	ENSG00000124939	SCGB2A1
	12	ENSG00000180644	PRF1
	13	ENSG00000157399	ARSE
	14	ENSG00000067798	NAV3
	15	ENSG00000235162	C12orf75
	16	ENSG00000172543	CTSW
	17	ENSG00000162174	ASRGL1
	18	ENSG00000091129	NRCAM
	19	ENSG00000120693	SMAD9
	20	ENSG00000137198	GMPR
	21	ENSG00000179862	CITED4
	22	ENSG00000183943	PRKX
	23	ENSG00000111907	TPD52L1
	24	ENSG00000134014	ELP3
	25	ENSG00000159445	THEM4
	26	ENSG00000204764	RANBP17
	27	ENSG00000095303	PTGS1
	28	ENSG00000171517	LPAR3
	29	ENSG00000072858	SIDT1
	30	ENSG00000077274	CAPN6
	31	ENSG00000172824	CES4A
	32	ENSG00000137269	LRRC1
	33	ENSG00000267549	AC006116.17
	34	ENSG00000147642	SYBU
	35	ENSG00000187773	FAM69C
	36	ENSG00000140835	CHST4
	37	ENSG00000198483	ANKRD35
	38	ENSG00000264868	CTB-167B5.2
	39	ENSG00000078114	NEBL
	40	ENSG00000178568	ERBB4
	41	ENSG00000115112	TFCP2L1
	42	ENSG00000132746	ALDH3B2
	43	ENSG00000137857	DUOX1
	44	ENSG00000140254	DUOXA1
	45	ENSG00000205038	PKHD1L1
	46	ENSG00000108984	MAP2K6
	47	ENSG00000176387	HSD11B2
	48	ENSG00000163406	SLC15A2
	49	ENSG00000066032	CTNNA2
	50	ENSG00000170624	SGCD
	51	ENSG00000167346	MMP26
	52	ENSG00000188488	SERPINA5
	53	ENSG00000186205	MARC1
	54	ENSG00000184709	LRRC26
	55	ENSG00000109193	SULT1E1
Normal WOI group	1	ENSG00000185303	SFTPA2
	2	ENSG00000116983	HPCAL4
	3	ENSG00000066032	CTNNA2
	4	ENSG00000205038	PKHD1L1
	5	ENSG00000169347	GP2
	6	ENSG00000260186	RP11-481J2.2
	7	ENSG00000169903	TM4SF4
	8	ENSG00000184709	LRRC26
	9	ENSG00000244040	IL12A-AS1
	10	ENSG00000225948	RP11-554I8.1
	11	ENSG00000134020	PEBP4
	12	ENSG00000237949	LINC00844
	13	ENSG00000137857	DUOX1
	14	ENSG00000132915	PDE6A
	15	ENSG00000233705	SLC26A4-AS1
	16	ENSG00000152931	PART1
	17	ENSG00000163406	SLC15A2
	18	ENSG00000100665	SERPINA4
	19	ENSG00000214999	AC129492.6
	20	ENSG00000140254	DUOXA1
	21	ENSG00000165300	SLITRK5
	22	ENSG00000180875	GREM2
	23	ENSG00000177300	CLDN22
	24	ENSG00000099960	SLC7A4
	25	ENSG00000108984	MAP2K6
	26	ENSG00000237223	SULT1C2P1
	27	ENSG00000156219	ART3
	28	ENSG00000188488	SERPINA5
	29	ENSG00000249599	RP11-168E14.1
	30	ENSG00000108700	CCL8
	31	ENSG00000267194	RP1-193H18.2
	32	ENSG00000109193	SULT1E1
	33	ENSG00000082556	OPRK1
	34	ENSG00000185736	ADARB2
	35	ENSG00000170624	SGCD
	36	ENSG00000241106	HLA-DOB
	37	ENSG00000166535	A2ML1
	38	ENSG00000138755	CXCL9
	39	ENSG00000154451	GBP5
	40	ENSG00000139767	SRRM4
	41	ENSG00000115616	SLC9A2
	42	ENSG00000130054	FAM155B
	43	ENSG00000174788	PCP2
	44	ENSG00000188820	FAM26F
	45	ENSG00000165810	BTNL9
	46	ENSG00000184925	LCN12
	47	ENSG00000236740	RP11-411K7.1
	48	ENSG00000167183	PRR15L
	49	ENSG00000132692	BCAN
	50	ENSG00000136231	IGF2BP3
	51	ENSG00000107821	KAZALD1
	52	ENSG00000110484	SCGB2A2
	53	ENSG00000186205	MARC1
	54	ENSG00000172828	CES3
	55	ENSG00000260552	RP11-49I11.1
	56	ENSG00000165795	NDRG2
	57	ENSG00000139144	PIK3C2G
	58	ENSG00000085552	IGSF9
	59	ENSG00000271714	CTD-2377O17.1
	60	ENSG00000104044	OCA2
	61	ENSG00000139737	SLAIN1
	62	ENSG00000264604	AL158069.1
	63	ENSG00000227885	RP11-79N23.1
	64	ENSG00000237742	RP11-624M8.1
	65	ENSG00000151150	ANK3
	66	ENSG00000159231	CBR3
	67	ENSG00000184564	SLITRK6
	68	ENSG00000143502	SUSD4
	69	ENSG00000104313	EYA1
	70	ENSG00000148734	NPFFR1
	71	ENSG00000231971	RP11-557H15.3
	72	ENSG00000197415	VEPH1
	73	ENSG00000140538	NTRK3
	74	ENSG00000127954	STEAP4
	75	ENSG00000066382	MPPED2
	76	ENSG00000124713	GNMT
	77	ENSG00000203401	AC009061.1
	78	ENSG00000166347	CYB5A
	79	ENSG00000153234	NR4A2
	80	ENSG00000164048	ZNF589
	81	ENSG00000160097	FNDC5
	82	ENSG00000198483	ANKRD35
	83	ENSG00000176387	HSD11B2
	84	ENSG00000234965	SHISA8
	85	ENSG00000204764	RANBP17
	86	ENSG00000264868	CTB-167B5.2
	87	ENSG00000159167	STC1
	88	ENSG00000237499	RP11-356I2.4
	89	ENSG00000198354	DCAF12L2
	90	ENSG00000124205	EDN3
	91	ENSG00000141744	PNMT
	92	ENSG00000026559	KCNG1
	93	ENSG00000204219	TCEA3
	94	ENSG00000008394	MGST1
	95	ENSG00000204136	GGTA1P
	96	ENSG00000165507	C10orf10
	97	ENSG00000164120	HPGD
	98	ENSG00000251429	RP11-597D13.7
	99	ENSG00000157613	CREB3L1
	100	ENSG00000184613	NELL2
	101	ENSG00000171130	ATP6V0E2
	102	ENSG00000141314	RHBDL3
	103	ENSG00000231764	DLX6-AS1
	104	ENSG00000175183	CSRP2
	105	ENSG00000156463	SH3RF2
	106	ENSG00000168874	ATOH8
	107	ENSG00000166126	AMN
	108	ENSG00000104760	FGL1
	109	ENSG00000237940	AC093642.3
	110	ENSG00000078114	NEBL
	111	ENSG00000088002	SULT2B1
	112	ENSG00000095932	C19orf77
	113	ENSG00000152766	ANKRD22
	114	ENSG00000168952	STXBP6
	115	ENSG00000164879	CA3
	116	ENSG00000176974	SHMT1
	117	ENSG00000150672	DLG2
	118	ENSG00000162551	ALPL
	119	ENSG00000272720	CTA-228A9.3
	120	ENSG00000087301	TXNDC16
	121	ENSG00000154556	SORBS2
	122	ENSG00000153898	MCOLN2
	123	ENSG00000116883	RP11-268J15.5
	124	ENSG00000163354	DCST2
	125	ENSG00000129194	SOX15
	126	ENSG00000213213	KIAA1984
	127	ENSG00000010319	SEMA3G
	128	ENSG00000053900	ANAPC4
	129	ENSG00000272702	RP11-44N22.3
	130	ENSG00000127920	GNG11
	131	ENSG00000135333	EPHA7
	132	ENSG00000228262	AC073218.2
	133	ENSG00000054803	CBLN4
	134	ENSG00000261114	RP11-325K4.2
	135	ENSG00000167748	KLK1
	136	ENSG00000055732	MCOLN3
	137	ENSG00000197275	RAD54B
	138	ENSG00000237943	PRKCQ-AS1
	139	ENSG00000075643	MOCOS
	140	ENSG00000148541	FAM13C
	141	ENSG00000100170	SLC5A1
	142	ENSG00000075891	PAX2
	143	ENSG00000138744	NAAA
	144	ENSG00000021852	C8B
	145	ENSG00000164124	TMEM144
	146	ENSG00000214578	HMGN2P15
	147	ENSG00000141574	SECTM1
	148	ENSG00000141527	CARD14
	149	ENSG00000164736	SOX17
	150	ENSG00000164309	CMYA5
	151	ENSG00000051108	HERPUD1
	152	ENSG00000163347	CLDN1
	153	ENSG00000213088	DARC
	154	ENSG00000127824	TUBA4A
	155	ENSG00000197614	MFAP5
	156	ENSG00000198758	EPS8L3
	157	ENSG00000139370	SLC15A4
	158	ENSG00000118596	SLC16A7
	159	ENSG00000151892	GFRA1
	160	ENSG00000145649	GZMA
	161	ENSG00000163817	SLC6A20
	162	ENSG00000107796	ACTA2
	163	ENSG00000180535	BHLHA15
	164	ENSG00000151715	TMEM45B
	165	ENSG00000151012	SLC7A11
	166	ENSG00000180861	C12orf36
	167	ENSG00000124343	XG
	168	ENSG00000177508	IRX3
	169	ENSG00000162496	DHRS3
	170	ENSG00000168243	GNG4
	171	ENSG00000141448	GATA6
	172	ENSG00000144481	TRPM8
	173	ENSG00000118407	FILIP1
	174	ENSG00000117472	TSPAN1
	175	ENSG00000235162	C12orf75
	176	ENSG00000148346	LCN2
	177	ENSG00000087303	NID2
	178	ENSG00000223414	LINC00473
	179	ENSG00000198682	PAPSS2
	180	ENSG00000147883	CDKN2B
	181	ENSG00000164690	SHH
	182	ENSG00000116675	DNAJC6
	183	ENSG00000163898	LIPH
	184	ENSG00000118946	PCDH17
	185	ENSG00000174567	GOLT1A
	186	ENSG00000259207	ITGB3
	187	ENSG00000137875	BCL2L10
	188	ENSG00000138207	RBP4
	189	ENSG00000178726	THBD
	190	ENSG00000196878	LAMB3
	191	ENSG00000134873	CLDN10
	192	ENSG00000185087	FAM169B
	193	ENSG00000151948	GLT1D1
	194	ENSG00000007062	PROM1
	195	ENSG00000204128	C2orf72
	196	ENSG00000198796	ALPK2
	197	ENSG00000175785	PRIMA1
	198	ENSG00000145506	NKD2
	199	ENSG00000141750	STAC2
	200	ENSG00000123689	G0S2
	201	ENSG00000100234	TIMP3
	202	ENSG00000231412	CTC-490G23.2
	203	ENSG00000153012	LGI2
	204	ENSG00000104970	KIR3DX1
	205	ENSG00000227338	RP11-195B3.1
	206	ENSG00000092969	TGFB2
	207	ENSG00000128342	LIF
	208	ENSG00000106258	CYP3A5
	209	ENSG00000170044	ZPLD1
	210	ENSG00000134827	TCN1
	211	ENSG00000169181	GSG1L
	212	ENSG00000139988	RDH12
	213	ENSG00000151090	THRB
	214	ENSG00000245750	RP11-279F6.1
	215	ENSG00000182795	C1orf116
	216	ENSG00000172179	PRL
	217	ENSG00000002726	AOC1
	218	ENSG00000138356	AOX1
	219	ENSG00000082482	KCNK2
	220	ENSG00000248771	RP11-294O2.2
	221	ENSG00000211445	GPX3
	222	ENSG00000064886	CHI3L2
	223	ENSG00000262973	RP11-708H21.4
	224	ENSG00000166396	SERPINB7
	225	ENSG00000145824	CXCL14
	226	ENSG00000106688	SLC1A1
	227	ENSG00000103044	HAS3
	228	ENSG00000019505	SYT13
	229	ENSG00000235142	RP1-60O19.1
	230	ENSG00000113249	HAVCR1
	231	ENSG00000131126	TEX101
	232	ENSG00000122133	PAEP
	233	ENSG00000127324	TSPAN8
	234	ENSG00000230024	RP11-95P13.1
	235	ENSG00000270919	RP11-379K22.3
	236	ENSG00000167080	B4GALNT2
	237	ENSG00000272482	RP11-474O21.5
	238	ENSG00000109819	PPARGC1A
	239	ENSG00000228536	RP11-392O17.1
	240	ENSG00000205795	CYS1
	241	ENSG00000263724	DLGAP1-AS3
	242	ENSG00000206249	CTD-2308N23.2
	243	ENSG00000227068	RP11-12A16.3
	244	ENSG00000108839	ALOX12
	245	ENSG00000181778	TMEM252
	246	ENSG00000197635	DPP4
	247	ENSG00000105664	COMP
Delayed WOI group	1	ENSG00000237339	RP11-98L5.2
	2	ENSG00000184502	GAST
	3	ENSG00000171564	FGB
	4	ENSG00000163993	S100P
	5	ENSG00000075673	ATP12A
	6	ENSG00000153292	GPR110
	7	ENSG00000123838	C4BPA
	8	ENSG00000224045	RP11-98L5.4
	9	ENSG00000198535	C2CD4A
	10	ENSG00000131126	TEX101
	11	ENSG00000122133	PAEP
	12	ENSG00000149968	MMP3
	13	ENSG00000166670	MMP10
	14	ENSG00000129988	LBP
	15	ENSG00000105664	COMP
	16	ENSG00000133048	CHI3L1
	17	ENSG00000263724	DLGAP1-AS3
	18	ENSG00000138207	RBP4
	19	ENSG00000142623	PADI1
	20	ENSG00000088386	SLC15A1
	21	ENSG00000169181	GSG1L
	22	ENSG00000134955	SLC37A2
	23	ENSG00000093134	VNN3
	24	ENSG00000106927	AMBP
	25	ENSG00000196611	MMP1
	26	ENSG00000229314	ORM1
	27	ENSG00000268657	AL133373.1
	28	ENSG00000197421	GGT3P
	29	ENSG00000235142	RP1-60O19.1
	30	ENSG00000203306	AP001007.1
	31	ENSG00000176153	GPX2
	32	ENSG00000258227	CLEC5A
	33	ENSG00000163735	CXCL5
	34	ENSG00000241889	RP11-435F17.3
	35	ENSG00000115008	IL1A
	36	ENSG00000211445	GPX3
	37	ENSG00000236740	RP11-411K7.1
	38	ENSG00000131386	GALNT15
	39	ENSG00000168032	ENTPD3
	40	ENSG00000003987	MTMR7
	41	ENSG00000168874	ATOH8
	42	ENSG00000054356	PTPRN
	43	ENSG00000170542	SERPINB9
	44	ENSG00000019169	MARCO
	45	ENSG00000216522	AC011718.1
	46	ENSG00000082482	KCNK2
	47	ENSG00000133475	GGT2
	48	ENSG00000255790	RP11-711K1.7
	49	ENSG00000145824	CXCL14
	50	ENSG00000062038	CDH3
	51	ENSG00000100985	MMP9
	52	ENSG00000148702	HABP2
	53	ENSG00000133962	CATSPERB
	54	ENSG00000108846	ABCC3
	55	ENSG00000248771	RP11-294O2.2
	56	ENSG00000213171	LINGO4
	57	ENSG00000181778	TMEM252
	58	ENSG00000064886	CHI3L2
	59	ENSG00000182795	C1orf116
	60	ENSG00000196352	CD55
	61	ENSG00000171199	PROL1
	62	ENSG00000198758	EPS8L3
	63	ENSG00000182870	GALNT9
	64	ENSG00000155850	SLC26A2
	65	ENSG00000144810	COL8A1
	66	ENSG00000171385	KCND3
	67	ENSG00000185203	WASIR1
	68	ENSGR0000185203	WASIR1
	69	ENSG00000231971	RP11-557H15.3
	70	ENSG00000158050	DUSP2
	71	ENSG00000181374	CCL13
	72	ENSG00000227338	RP11-195B3.1
	73	ENSG00000138356	AOX1
	74	ENSG00000198796	ALPK2
	75	ENSG00000231437	RP11-88H9.2
	76	ENSG00000108839	ALOX12
	77	ENSG00000119121	TRPM6
	78	ENSG00000164761	TNFRSF11B
	79	ENSG00000122641	INHBA
	80	ENSG00000127324	TSPAN8
	81	ENSG00000095596	CYP26A1
	82	ENSG00000257017	HP
	83	ENSG00000188660	LINC00319
	84	ENSG00000173391	OLR1
	85	ENSG00000124731	TREM1
	86	ENSG00000204128	C2orf72
	87	ENSG00000260552	RP11-49I11.1
	88	ENSG00000186407	CD300E
	89	ENSG00000163083	INHBB
	90	ENSG00000139044	B4GALNT3
	91	ENSG00000110347	MMP12
	92	ENSG00000009765	IYD
	93	ENSG00000162949	CAPN13
	94	ENSG00000158825	CDA
	95	ENSG00000186340	THBS2
	96	ENSG00000187957	DNER
	97	ENSG00000150201	FXYD4
	98	ENSG00000134827	TCN1
	99	ENSG00000115602	IL1RL1
	100	ENSG00000118785	SPP1
	101	ENSG00000163739	CXCL1
	102	ENSG00000112096	SOD2
	103	ENSG00000177508	IRX3
	104	ENSG00000162006	MSLNL
	105	ENSG00000162896	PIGR
	106	ENSG00000105976	MET
	107	ENSG00000120949	TNFRSF8
	108	ENSG00000137331	IER3
	109	ENSG00000197614	MFAP5
	110	ENSG00000151834	GABRA2
	111	ENSG00000145832	SLC25A48
	112	ENSG00000136155	SCEL
	113	ENSG00000171956	FOXB1
	114	ENSG00000255398	HCAR3
	115	ENSG00000153233	PTPRR
	116	ENSG00000176842	IRX5
	117	ENSG00000117594	HSD11B1
	118	ENSG00000214274	ANG
	119	ENSG00000169429	IL8
	120	ENSG00000147883	CDKN2B
	121	ENSG00000196878	LAMB3
	122	ENSG00000135604	STX11
	123	ENSG00000198910	L1CAM
	124	ENSG00000234614	AL450992.2
	125	ENSG00000106688	SLC1A1
	126	ENSG00000141750	STAC2
	127	ENSG00000085831	TTC39A
	128	ENSG00000085265	FCN1
	129	ENSG00000091138	SLC26A3
	130	ENSG00000196616	ADH1B
	131	ENSG00000257878	RP11-256L6.3
	132	ENSG00000121039	RDH10
	133	ENSG00000166741	NNMT
	134	ENSG00000178726	THBD
	135	ENSG00000244482	LILRA6
	136	ENSG00000119457	SLC46A2
	137	ENSG00000257335	MGAM
	138	ENSG00000002726	AOC1
	139	ENSG00000167105	TMEM92
	140	ENSG00000140263	SORD
	141	ENSG00000169903	TM4SF4
	142	ENSG00000253929	RP11-382A18.2
	143	ENSG00000086300	SNX10
	144	ENSG00000248810	RP11-362F19.1
	145	ENSG00000223485	RP11-417E7.1
	146	ENSG00000171303	KCNK3
	147	ENSG00000090382	LYZ
	148	ENSG00000174945	AMZ1
	149	ENSG00000205021	CCL3L1
	150	ENSG00000224397	RP11-290F20.3
	151	ENSG00000101307	SIRPB1
	152	ENSG00000184557	SOCS3
	153	ENSG00000197181	PIWIL2
	154	ENSG00000253368	TRNP1
	155	ENSG00000101187	SLCO4A1
	156	ENSG00000118849	RARRES1
	157	ENSG00000205420	KRT6A
	158	ENSG00000118596	SLC16A7
	159	ENSG00000054654	SYNE2
	160	ENSG00000103534	TMC5
	161	ENSG00000182782	HCAR2
	162	ENSG00000185567	AHNAK2
	163	ENSG00000013588	GPRC5A
	164	ENSG00000108018	SORCS1
	165	ENSG00000120885	CLU
	166	ENSG00000102468	HTR2A
	167	ENSG00000170345	FOS
	168	ENSG00000153714	LURAP1L
	169	ENSG00000104951	IL4I1
	170	ENSG00000253330	RP11-697N18.3
	171	ENSG00000212993	POU5F1B
	172	ENSG00000149131	SERPING1
	173	ENSG00000119508	NR4A3
	174	ENSG00000124466	LYPD3
	175	ENSG00000204049	AL391421.1
	176	ENSG00000136689	IL1RN
	177	ENSG00000104435	STMN2
	178	ENSG00000019186	CYP24A1
	179	ENSG00000146859	TMEM140
	180	ENSG00000215246	RP11-43F13.3
	181	ENSG00000140835	CHST4
	182	ENSG00000168702	LRP1B
	183	ENSG00000135480	KRT7
	184	ENSG00000204936	CD177
	185	ENSG00000167346	MMP26
	186	ENSG00000149591	TAGLN
	187	ENSG00000095637	SORBS1
	188	ENSG00000232774	RP11-47I22.3
	189	ENSG00000149596	JPH2
	190	ENSG00000025708	TYMP
	191	ENSG00000224389	C4B
	192	ENSG00000081041	CXCL2
	193	ENSG00000186529	CYP4F3
	194	ENSG00000258548	LINC00645
	195	ENSG00000078401	EDN1
	196	ENSG00000244731	C4A
	197	ENSG00000213088	DARC
	198	ENSG00000121858	TNFSF10
	199	ENSG00000157064	NMNAT2
	200	ENSG00000229385	AC010975.1
	201	ENSG00000128262	POM121L9P
	202	ENSG00000231412	CTC-490G23.2
	203	ENSG00000163362	C1orf106
	204	ENSG00000145990	GFOD1
	205	ENSG00000152766	ANKRD22
	206	ENSG00000198223	CSF2RA
	207	ENSGR0000198223	CSF2RA
	208	ENSG00000179593	ALOX15B
	209	ENSG00000144847	IGSF11
	210	ENSG00000162747	FCGR3B
	211	ENSG00000137875	BCL2L10
	212	ENSG00000137673	MMP7
	213	ENSG00000006327	TNFRSF12A
	214	ENSG00000116675	DNAJC6
	215	ENSG00000123610	TNFAIP6
	216	ENSG00000103888	KIAA1199
	217	ENSG00000140379	BCL2A1
	218	ENSG00000232310	RP11-557H15.4
	219	ENSG00000047936	ROS1
	220	ENSG00000259052	AL157871.2
	221	ENSG00000170961	HAS2
	222	ENSG00000156127	BATF
	223	ENSG00000165548	TMEM63C
	224	ENSG00000081277	PKP1
	225	ENSG00000129450	SIGLEC9
	226	ENSG00000178075	GRAMD1C
	227	ENSG00000138109	CYP2C9
	228	ENSG00000249465	RBMXP4
	229	ENSG00000223414	LINC00473
	230	ENSG00000170909	OSCAR
	231	ENSG00000077238	IL4R
	232	ENSG00000103044	HAS3
	233	ENSG00000111912	NCOA7
	234	ENSG00000259207	ITGB3
	235	ENSG00000139988	RDH12
	236	ENSG00000136883	KIF12
	237	ENSG00000143333	RGS16
	238	ENSG00000162772	ATF3
	239	ENSG00000103569	AQP9
	240	ENSG00000106366	SERPINE1
	241	ENSG00000116701	NCF2
	242	ENSG00000118432	CNR1
	243	ENSG00000143546	S100A8
	244	ENSG00000141448	GATA6
	245	ENSG00000188517	COL25A1
	246	ENSG00000131746	TNS4
	247	ENSG00000185736	ADARB2
	248	ENSG00000175793	SFN
	249	ENSG00000136160	EDNRB
	250	ENSG00000180861	C12orf36
	251	ENSG00000265399	RP13-270P17.2
	252	ENSG00000139220	PPFIA2
	253	ENSG00000128342	LIF
	254	ENSG00000124107	SLPI
	255	ENSG00000085514	PILRA
	256	ENSG00000171051	FPR1
	257	ENSG00000141574	SECTM1
	258	ENSG00000077274	CAPN6
	259	ENSG00000169436	COL22A1
	260	ENSG00000163817	SLC6A20
	261	ENSG00000113924	HGD
	262	ENSG00000180535	BHLHA15
	263	ENSG00000160883	HK3
	264	ENSG00000099282	TSPAN15
	265	ENSG00000158473	CD1D
	266	ENSG00000149380	P4HA3
	267	ENSG00000019505	SYT13
	268	ENSG00000181143	MUC16
	269	ENSG00000163220	S100A9
	270	ENSG00000118407	FILIP1
	271	ENSG00000188211	NCR3LG1
	272	ENSG00000169418	NPR1
	273	ENSG00000084628	NKAIN1
	274	ENSG00000171223	JUNB
	275	ENSG00000125538	IL1B
	276	ENSG00000072694	FCGR2B
	277	ENSG00000018280	SLC11A1
	278	ENSG00000100453	GZMB
	279	ENSG00000163485	ADORA1
	280	ENSG00000173559	NABP1
	281	ENSG00000213513	RP13-39P12.2
	282	ENSG00000145506	NKD2
	283	ENSG00000162692	VCAM1
	284	ENSG00000234155	RP11-30P6.6
	285	ENSG00000160180	TFF3
	286	ENSG00000139278	GLIPR1
	287	ENSG00000150347	ARID5B
	288	ENSG00000125675	GRIA3
	289	ENSG00000151090	THRB
	290	ENSG00000197406	DIO3
	291	ENSG00000168685	IL7R
	292	ENSG00000109072	VTN
	293	ENSG00000125730	C3
	294	ENSG00000083123	BCKDHB
	295	ENSG00000198959	TGM2
	296	ENSG00000150893	FREM2
	297	ENSG00000108700	CCL8
	298	ENSG00000131042	LILRB2
	299	ENSG00000058404	CAMK2B
	300	ENSG00000140961	OSGIN1
	301	ENSG00000134917	ADAMTS8
	302	ENSG00000176928	GCNT4
	303	ENSG00000253193	FCGR1C
	304	ENSG00000170412	GPRC5C
	305	ENSG00000163431	LMOD1
	306	ENSG00000188833	ENTPD8
	307	ENSG00000267549	AC006116.17
	308	ENSG00000163017	ACTG2
	309	ENSG00000153162	BMP6
	310	ENSG00000247950	SEC24B-AS1
	311	ENSG00000229644	NAMPTL
	312	ENSG00000153822	KCNJ16
	313	ENSG00000174125	TLR1
	314	ENSG00000168995	SIGLEC7
	315	ENSG00000005884	ITGA3
	316	ENSG00000186074	CD300LF
	317	ENSG00000144452	ABCA12
	318	ENSG00000187773	FAM69C
	319	ENSG00000140285	FGF7
	320	ENSG00000137193	PIM1
	321	ENSG00000163435	ELF3
	322	ENSG00000177575	CD163
	323	ENSG00000175592	FOSL1
	324	ENSG00000145936	KCNMB1
	325	ENSG00000243649	CFB
	326	ENSG00000105835	NAMPT
	327	ENSG00000142583	SLC2A5
	328	ENSG00000160712	IL6R
	329	ENSG00000172243	CLEC7A
	330	ENSG00000142910	TINAGL1
	331	ENSG00000121552	CSTA
	332	ENSG00000198019	FCGR1B
	333	ENSG00000154654	NCAM2
	334	ENSG00000225492	GBP1P1
	335	ENSG00000149150	SLC43A1
	336	ENSG00000158270	COLEC12
	337	ENSG00000115590	IL1R2
	338	ENSG00000140090	SLC24A4
	339	ENSG00000148346	LCN2
	340	ENSG00000120586	MRC1
	341	ENSG00000130775	THEMIS2
	342	ENSG00000172179	PRL
	343	ENSG00000179869	ABCA13
	344	ENSG00000171310	CHST11
	345	ENSG00000158714	SLAMF8
	346	ENSG00000127824	TUBA4A
	347	ENSG00000127507	EMR2
	348	ENSG00000184500	PROS1
	349	ENSG00000101335	MYL9
	350	ENSG00000077420	APBB1IP
	351	ENSG00000235750	KIAA0040
	352	ENSG00000116852	KIF21B
	353	ENSG00000183748	MRC1L1
	354	ENSG00000111186	WNT5B
	355	ENSG00000232721	RP11-403I13.5
	356	ENSG00000164626	KCNK5
	357	ENSG00000078081	LAMP3
	358	ENSG00000173210	ABLIM3
	359	ENSG00000258274	RP11-887P2.5
	360	ENSG00000058085	LAMC2
	361	ENSG00000196754	S100A2
	362	ENSG00000138944	KIAA1644
	363	ENSG00000176046	NUPR1
	364	ENSG00000128284	APOL3
	365	ENSG00000250889	RP11-229C3.2
	366	ENSG00000153234	NR4A2
	367	ENSG00000119535	CSF3R
	368	ENSG00000103460	TOX3
	369	ENSG00000130707	ASS1
	370	ENSG00000164181	ELOVL7
	371	ENSG00000132749	MTL5
	372	ENSG00000143369	ECM1
	373	ENSG00000240253	AC140481.7
	374	ENSG00000237807	RP11-400K9.4
	375	ENSG00000168907	PLA2G4F
	376	ENSG00000260230	FRRS1L
	377	ENSG00000129194	SOX15
	378	ENSG00000259605	AC074212.5
	379	ENSG00000186479	RGS7BP
	380	ENSG00000188730	VWC2
	381	ENSG00000182902	SLC25A18
	382	ENSG00000272851	RP11-801F7.1
	383	ENSG00000178162	AC140481.1
	384	ENSG00000056487	PHF21B
	385	ENSG00000143502	SUSD4
	386	ENSG00000239828	RP11-446H18.5
	387	ENSG00000135333	EPHA7
	388	ENSG00000132692	BCAN
	389	ENSG00000140479	PCSK6
	390	ENSG00000259070	LINC00639
	391	ENSG00000206069	TMEM211
	392	ENSG00000179598	PLD6
	393	ENSG00000148734	NPFFR1
	394	ENSG00000182580	EPHB3
	395	ENSG00000205363	C15orf59
	396	ENSG00000184613	NELL2
	397	ENSG00000228252	COL6A4P2
	398	ENSG00000223813	AC007255.8
	399	ENSG00000232093	RP11-307C12.11
	400	ENSG00000169282	KCNAB1
	401	ENSG00000177685	EFCAB4A
	402	ENSG00000182901	RGS7
	403	ENSG00000151322	NPAS3
	404	ENSG00000107731	UNC5B
	405	ENSG00000075886	TUBA3D
	406	ENSG00000260186	RP11-481J2.2
	407	ENSG00000180178	AC018865.8
	408	ENSG00000167771	RCOR2
	409	ENSG00000154655	L3MBTL4
	410	ENSG00000130701	RBBP8NL
	411	ENSG00000242759	LINC00882
	412	ENSG00000138413	IDH1
	413	ENSG00000089250	NOS1
	414	ENSG00000164871	SPAG11B
	415	ENSG00000100095	SEZ6L
	416	ENSG00000171130	ATP6V0E2
	417	ENSG00000176532	PRR15
	418	ENSG00000163251	FZD5
	419	ENSG00000167183	PRR15L
	420	ENSG00000263082	CTD-2034I21.2
	421	ENSG00000101441	CST4
	422	ENSG00000198354	DCAF12L2
	423	ENSG00000164120	HPGD
	424	ENSG00000164879	CA3
	425	ENSG00000178287	SPAG11A
	426	ENSG00000184564	SLITRK6
	427	ENSG00000186193	SAPCD2
	428	ENSG00000134020	PEBP4
	429	ENSG00000117598	LPPR5
	430	ENSG00000114805	PLCH1
	431	ENSG00000270607	RP11-359E10.1
	432	ENSG00000175183	CSRP2
	433	ENSG00000167748	KLK1
	434	ENSG00000141744	PNMT
	435	ENSG00000158458	NRG2
	436	ENSG00000165300	SLITRK5
	437	ENSG00000054179	ENTPD2
	438	ENSG00000081479	LRP2
	439	ENSG00000139144	PIK3C2G
	440	ENSG00000230148	HOXB-AS1
	441	ENSG00000232053	AC009784.3
	442	ENSG00000121966	CXCR4
	443	ENSG00000226887	ERVMER34-1
	444	ENSG00000128606	LRRC17
	445	ENSG00000026559	KCNG1
	446	ENSG00000182132	KCNIP1
	447	ENSG00000179846	NKPD1
	448	ENSG00000054803	CBLN4
	449	ENSG00000170373	CST1
	450	ENSG00000136698	CFC1
	451	ENSG00000124713	GNMT
	452	ENSG00000258647	LINC00930
	453	ENSG00000237742	RP11-624M8.1
	454	ENSG00000152093	CFC1B
	455	ENSG00000141314	RHBDL3
	456	ENSG00000162551	ALPL
	457	ENSG00000082556	OPRK1
	458	ENSG00000228238	GS1-304P7.2
	459	ENSG00000234965	SHISA8
	460	ENSG00000109193	SULT1E1
	461	ENSG00000123572	NRK
	462	ENSG00000069188	SDK2
	463	ENSG00000233705	SLC26A4-AS1
	464	ENSG00000147606	SLC26A7
	465	ENSG00000131771	PPP1R1B
	466	ENSG00000116983	HPCAL4
	467	ENSG00000249816	LINC00964
	468	ENSG00000243236	RP1-214M20.2
	469	ENSG00000248596	RP11-844P9.2
	470	ENSG00000237223	SULT1C2P1
	471	ENSG00000160097	FNDC5
	472	ENSG00000144407	PTH2R
	473	ENSG00000087495	PHACTR3
	474	ENSG00000102243	VGLL1
	475	ENSG00000134569	LRP4
	476	ENSG00000095932	C19orf77
	477	ENSG00000131650	KREMEN2
	478	ENSG00000141668	CBLN2
	479	ENSG00000124019	FAM124B
	480	ENSG00000170893	TRH
	481	ENSG00000143858	SYT2
	482	ENSG00000197584	KCNMB2
	483	ENSG00000101349	PAK7
	484	ENSG00000106483	SFRP4
	485	ENSG00000157315	TMED6
	486	ENSG00000124205	EDN3
	487	ENSG00000152315	KCNK13
	488	ENSG00000197588	KLKP1
	489	ENSG00000188089	PLA2G4E
	490	ENSG00000253978	CTB-178M22.2
	491	ENSG00000172137	CALB2
	492	ENSG00000080166	DCT
	493	ENSG00000124664	SPDEF
	494	ENSG00000137819	PAQR5
