# Supplementary material for: Endometrial transcriptome profiling of patients with recurrent implantation failure during hormone replacement therapy cycles
Source: Front Endocrinol (Lausanne). 2024 Jan 30;14:1292723. doi: 10.3389/fendo.2023.1292723 (PMC10863671; doi:10.3389/fendo.2023.1292723)
Supplement: Supplementary Table 2 — DEGs identified by comparisons among the P+5 endometrial samples from advanced, normal and delayed WOI groups. [file Table_2.xls]

## Sheet: Sheet1
Supplemental Table 2. DEGs identified by comparisons among the P+5 endometrial samples from advanced, normal and delayed WOI groups.
Comparison group	Number	Gene ID	Gene symbol	FC a	FDR b
Advanced vs. Normal	1	ENSG00000169509	CRCT1	35.7555	0.0258341
	2	ENSG00000153802	TMPRSS11D	24.1064	0.0169402
	3	ENSG00000140274	DUOXA2	19.7556	0.0367716
	4	ENSG00000230043	TMSB4XP6	15.4916	0.0373455
	5	ENSG00000163464	CXCR1	12.6068	0.00167898
	6	ENSG00000147402	GABRQ	11.9708	0.00945722
	7	ENSG00000186832	KRT16	11.3388	0.0383513
	8	ENSG00000099985	OSM	10.9726	0.0169402
	9	ENSG00000122254	HS3ST2	9.89414	0.0429963
	10	ENSG00000105388	CEACAM5	9.15687	0.0438401
	11	ENSG00000180871	CXCR2	6.75962	0.0169402
	12	ENSG00000012223	LTF	6.62256	0.0383513
	13	ENSG00000125740	FOSB	6.49042	0.0150028
	14	ENSG00000148346	LCN2	5.03965	0.00945722
	15	ENSG00000118137	APOA1	4.63777	0.0402149
	16	ENSG00000118432	CNR1	4.07569	0.00945722
	17	ENSG00000173535	TNFRSF10C	3.84079	0.0383513
	18	ENSG00000210112	MT-TM	3.61857	0.0135365
	19	ENSG00000109072	VTN	3.09561	0.0169402
	20	ENSG00000163817	SLC6A20	2.90213	0.0383513
	21	ENSG00000163975	MFI2	2.83764	0.00945722
	22	ENSG00000173597	SULT1B1	2.78338	0.0482674
	23	ENSG00000198400	NTRK1	2.68255	0.00945722
	24	ENSG00000131471	AOC3	2.34397	0.00945722
	25	ENSG00000027869	SH2D2A	2.32006	0.00945722
	26	ENSG00000197635	DPP4	2.27631	0.0169402
	27	ENSG00000130812	ANGPTL6	2.27259	0.0383513
	28	ENSG00000108179	PPIF	2.2168	0.0268096
	29	ENSG00000132000	PODNL1	2.18768	0.0219576
	30	ENSG00000273149	RP11-290D2.6	2.14968	0.0480076
	31	ENSG00000198682	PAPSS2	2.14583	0.0268096
	32	ENSG00000140459	CYP11A1	2.04712	0.0169402
	33	ENSG00000173918	C1QTNF1	2.00286	0.0150028
	34	ENSG00000143882	ATP6V1C2	-2.01705	0.0150028
	35	ENSG00000129682	FGF13	-2.0262	0.0169402
	36	ENSG00000182359	KBTBD3	-2.04869	0.0438401
	37	ENSG00000249267	LINC00939	-2.1182	0.037565
	38	ENSG00000241769	LINC00893	-2.25128	0.046045
	39	ENSG00000186715	MST1L	-2.31227	0.0169402
	40	ENSG00000271133	CTA-293F17.1	-2.33631	0.042006
	41	ENSG00000137269	LRRC1	-2.35467	0.0169402
	42	ENSG00000152078	TMEM56	-2.40616	0.046045
	43	ENSG00000231764	DLX6-AS1	-2.40744	0.0127177
	44	ENSG00000131781	FMO5	-2.73667	0.0169402
	45	ENSG00000172824	CES4A	-2.75021	0.0150028
	46	ENSG00000137709	POU2F3	-2.75473	0.0318757
	47	ENSG00000004799	PDK4	-2.8002	0.0383513
	48	ENSG00000259820	AC083843.1	-2.83707	0.0383513
	49	ENSG00000267053	CTD-3162L10.1	-2.83954	0.0383513
	50	ENSG00000174788	PCP2	-3.10235	0.0258341
	51	ENSG00000234147	RP3-460G2.2	-3.29466	0.0169402
	52	ENSG00000241489	IDS	-3.70006	0.0229211
	53	ENSG00000124743	KLHL31	-4.1604	0.0201261
	54	ENSG00000137968	SLC44A5	-5.49673	0.00945722
	55	ENSG00000169903	TM4SF4	-14.3312	0.00795337
	56	ENSG00000145832	SLC25A48	-17.6179	0.0367716
	57	ENSG00000171199	PROL1	-33.6218	0.0383513
Delayed vs. Normal	1	ENSG00000126890	CTAG2	89.5324	0.00579651
	2	ENSG00000176782	DEFB104A	12.9393	0.00026991
	3	ENSG00000177023	DEFB104B	11.8058	0.000619819
	4	ENSG00000260019	RP11-218F4.1	9.75985	0.00210876
	5	ENSG00000253978	CTB-178M22.2	9.13308	0.00121685
	6	ENSG00000169903	TM4SF4	9.05737	0.000571073
	7	ENSG00000004948	CALCR	8.38952	0.000371961
	8	ENSG00000188089	PLA2G4E	8.38038	2.26692e-07
	9	ENSG00000185758	CLDN24	7.6412	0.000281596
	10	ENSG00000026559	KCNG1	7.53672	9.48734e-06
	11	ENSG00000204049	AL391421.1	6.95799	0.000868764
	12	ENSG00000159337	PLA2G4D	6.27555	0.000873001
	13	ENSG00000081479	LRP2	5.96894	2.61729e-05
	14	ENSG00000101349	PAK7	5.94126	0.000528772
	15	ENSG00000172137	CALB2	5.81013	0.0232203
	16	ENSG00000239828	RP11-446H18.5	5.76953	0.000218507
	17	ENSG00000145975	FAM217A	5.72092	0.00013827
	18	ENSG00000156219	ART3	5.65995	0.0366458
	19	ENSG00000140090	SLC24A4	5.51528	0.00459126
	20	ENSG00000198454	C9orf141	5.49045	1.78373e-05
	21	ENSG00000254166	RP11-255B23.4	5.37195	1.06306e-06
	22	ENSG00000253649	PRSS51	5.17173	9.85141e-05
	23	ENSG00000082556	OPRK1	5.06523	7.66862e-06
	24	ENSG00000164871	SPAG11B	5.05775	0.00108752
	25	ENSG00000247844	CCAT1	4.85829	0.000833815
	26	ENSG00000203972	GLYATL3	4.78883	0.000429094
	27	ENSG00000177300	CLDN22	4.76862	0.00336118
	28	ENSG00000186205	MARC1	4.64338	2.14165e-05
	29	ENSG00000158125	XDH	4.58884	0.000524183
	30	ENSG00000164530	PI16	4.58853	0.00179619
	31	ENSG00000099960	SLC7A4	4.50646	0.000115992
	32	ENSG00000229385	AC010975.1	4.44316	0.00651621
	33	ENSG00000234965	SHISA8	4.42422	6.42435e-06
	34	ENSG00000100665	SERPINA4	4.37483	0.000242257
	35	ENSG00000249684	RP11-423H2.3	4.34896	0.000561865
	36	ENSG00000185303	SFTPA2	4.3269	2.88498e-05
	37	ENSG00000249465	RBMXP4	4.30417	0.00522649
	38	ENSG00000119121	TRPM6	4.2262	0.0225078
	39	ENSG00000242759	LINC00882	4.21698	0.000706839
	40	ENSG00000090512	FETUB	4.21622	0.0100787
	41	ENSG00000102243	VGLL1	4.18616	0.00204543
	42	ENSG00000144452	ABCA12	4.1825	0.0028688
	43	ENSG00000184925	LCN12	4.17825	0.000198928
	44	ENSG00000145832	SLC25A48	4.15663	0.0181124
	45	ENSG00000105929	ATP6V0A4	4.1171	0.0326823
	46	ENSG00000121742	GJB6	4.05753	0.0438046
	47	ENSG00000070915	SLC12A3	4.03543	0.00260546
	48	ENSG00000135447	PPP1R1A	4.00675	0.00826217
	49	ENSG00000273319	RP11-138A9.2	3.96363	0.00862992
	50	ENSG00000126562	WNK4	3.95743	0.00015235
	51	ENSG00000186326	RGS9BP	3.92161	0.000347752
	52	ENSG00000178287	SPAG11A	3.91813	0.00164244
	53	ENSG00000138759	FRAS1	3.84632	0.00094785
	54	ENSG00000109193	SULT1E1	3.84265	0.00014351
	55	ENSG00000167346	MMP26	3.83958	0.0280902
	56	ENSG00000233559	AC016831.7	3.83262	9.00158e-05
	57	ENSG00000143858	SYT2	3.83164	2.66157e-05
	58	ENSG00000171056	SOX7	3.83054	0.000115992
	59	ENSG00000122733	KIAA1045	3.81469	0.0132885
	60	ENSG00000168907	PLA2G4F	3.79882	0.0012583
	61	ENSG00000179846	NKPD1	3.79715	2.73649e-05
	62	ENSG00000165474	GJB2	3.76146	0.0142409
	63	ENSG00000188488	SERPINA5	3.74302	3.19349e-05
	64	ENSG00000185736	ADARB2	3.72956	0.00182223
	65	ENSG00000184709	LRRC26	3.72679	0.0097325
	66	ENSG00000105825	TFPI2	3.72202	0.00094785
	67	ENSG00000241111	RP11-129B22.1	3.71416	0.0190319
	68	ENSG00000122012	SV2C	3.69345	0.00127829
	69	ENSG00000121270	ABCC11	3.68403	0.0155435
	70	ENSG00000185247	MAGEA11	3.67355	0.0452497
	71	ENSG00000263082	CTD-2034I21.2	3.64411	0.000903115
	72	ENSG00000058404	CAMK2B	3.63532	0.0126059
	73	ENSG00000240541	TM4SF1-AS1	3.62068	0.000702015
	74	ENSG00000114854	TNNC1	3.61695	0.0066722
	75	ENSG00000150672	DLG2	3.61583	3.65432e-05
	76	ENSG00000237512	UNC5B-AS1	3.61448	0.00137324
	77	ENSG00000253929	RP11-382A18.2	3.59979	0.00147622
	78	ENSG00000229267	AC072062.1	3.57609	1.20327e-05
	79	ENSG00000264604	AL158069.1	3.55346	0.000344082
	80	ENSG00000214402	LCNL1	3.54833	1.44512e-06
	81	ENSG00000259793	RP11-400N9.1	3.54749	0.0230411
	82	ENSG00000228238	GS1-304P7.2	3.53146	8.5242e-05
	83	ENSG00000212993	POU5F1B	3.48628	0.00022132
	84	ENSG00000180251	SLC9A4	3.46149	0.020506
	85	ENSG00000253433	AC083843.3	3.43691	0.044672
	86	ENSG00000205363	C15orf59	3.4293	1.02543e-06
	87	ENSG00000247950	SEC24B-AS1	3.42063	0.000793664
	88	ENSG00000164070	HSPA4L	3.39734	0.000178944
	89	ENSG00000171130	ATP6V0E2	3.39661	7.90676e-05
	90	ENSG00000062096	ARSF	3.39209	0.0345743
	91	ENSG00000108932	SLC16A6	3.37715	0.000410411
	92	ENSG00000237499	RP11-356I2.4	3.35199	3.6337e-05
	93	ENSG00000168702	LRP1B	3.35093	0.00812746
	94	ENSG00000130054	FAM155B	3.34828	0.000990597
	95	ENSG00000214128	TMEM213	3.34374	0.0252299
	96	ENSG00000214999	AC129492.6	3.33616	0.000971769
	97	ENSG00000273066	RP11-216L13.19	3.33142	0.000683376
	98	ENSG00000249955	RP11-6E9.4	3.3166	0.0311868
	99	ENSG00000153234	NR4A2	3.31154	0.000118469
	100	ENSG00000186867	QRFPR	3.29615	0.0051131
	101	ENSG00000232053	AC009784.3	3.2961	0.0247487
	102	ENSG00000205038	PKHD1L1	3.28952	0.00107832
	103	ENSG00000140835	CHST4	3.28597	0.00573599
	104	ENSG00000185689	C6orf201	3.28459	0.00525071
	105	ENSG00000141744	PNMT	3.26956	5.8338e-07
	106	ENSG00000184471	C1QTNF8	3.22149	5.34135e-05
	107	ENSG00000234232	RP11-353N4.5	3.20016	0.00297396
	108	ENSG00000249577	CTD-2195M15.1	3.19656	0.0457084
	109	ENSG00000187773	FAM69C	3.19199	0.00149326
	110	ENSG00000167183	PRR15L	3.19104	0.000181857
	111	ENSG00000175183	CSRP2	3.17143	5.82181e-05
	112	ENSG00000080166	DCT	3.16395	1.09762e-05
	113	ENSG00000127249	ATP13A4	3.14827	0.00355747
	114	ENSG00000188517	COL25A1	3.13916	0.00586504
	115	ENSG00000134716	CYP2J2	3.1382	0.000798572
	116	ENSG00000185352	HS6ST3	3.12263	0.0383635
	117	ENSG00000241106	HLA-DOB	3.11235	0.000792111
	118	ENSG00000165300	SLITRK5	3.10647	0.0134702
	119	ENSG00000138413	IDH1	3.09597	3.05831e-06
	120	ENSG00000145794	MEGF10	3.09557	0.0309068
	121	ENSG00000260186	RP11-481J2.2	3.09312	0.00272947
	122	ENSG00000066032	CTNNA2	3.08703	0.00264953
	123	ENSG00000232457	SLC16A6P1	3.07629	0.00317885
	124	ENSG00000114638	UPK1B	3.07544	0.0149547
	125	ENSG00000115112	TFCP2L1	3.07315	0.000127029
	126	ENSG00000110195	FOLR1	3.06153	0.00417727
	127	ENSG00000182580	EPHB3	3.05984	2.29743e-06
	128	ENSG00000092607	TBX15	3.04527	0.0187813
	129	ENSG00000235815	RP1-125N5.2	3.0331	0.0369716
	130	ENSG00000138650	PCDH10	3.03011	0.000218507
	131	ENSG00000197181	PIWIL2	3.02167	0.00912844
	132	ENSG00000047936	ROS1	3.01214	0.0178156
	133	ENSG00000151150	ANK3	3.00801	0.000232333
	134	ENSG00000144229	THSD7B	3.00239	0.000403793
	135	ENSG00000139737	SLAIN1	3.00014	1.39107e-05
	136	ENSG00000205361	MT1DP	2.99431	0.00238714
	137	ENSG00000215475	SIAH3	2.97981	0.000197415
	138	ENSG00000108984	MAP2K6	2.97021	0.00259651
	139	ENSG00000188269	OR7A5	2.95853	0.000500202
	140	ENSG00000155966	AFF2	2.95724	0.0160708
	141	ENSG00000104313	EYA1	2.95434	0.00345149
	142	ENSG00000234155	RP11-30P6.6	2.95434	0.0317924
	143	ENSG00000162551	ALPL	2.95245	3.13989e-06
	144	ENSG00000240253	AC140481.7	2.95224	0.0057807
	145	ENSG00000267151	MIR2117	2.94162	0.0395583
	146	ENSG00000197415	VEPH1	2.93634	0.000162561
	147	ENSG00000227835	CARM1P1	2.92658	0.0145365
	148	ENSG00000214691	AC104654.1	2.92064	0.0218854
	149	ENSG00000152931	PART1	2.90935	0.00729352
	150	ENSG00000176928	GCNT4	2.90825	0.000102883
	151	ENSG00000144847	IGSF11	2.906	0.0184005
	152	ENSG00000259479	CTD-2008A1.2	2.89043	0.00154923
	153	ENSG00000233705	SLC26A4-AS1	2.88635	0.00879461
	154	ENSG00000178445	GLDC	2.85844	0.01719
	155	ENSG00000168453	HR	2.84159	1.90627e-05
	156	ENSG00000214076	CPSF1P1	2.83637	0.0280492
	157	ENSG00000180875	GREM2	2.83045	0.0114279
	158	ENSG00000232721	RP11-403I13.5	2.83044	0.00298385
	159	ENSG00000066382	MPPED2	2.81833	0.000144643
	160	ENSG00000147434	CHRNA6	2.81494	0.00525644
	161	ENSG00000100121	GGTLC2	2.81226	0.0239601
	162	ENSG00000162873	KLHDC8A	2.79765	0.0269786
	163	ENSG00000104635	SLC39A14	2.7951	0.000122715
	164	ENSG00000254024	KB-1562D12.1	2.77244	0.00263052
	165	ENSG00000125508	SRMS	2.7709	0.0210734
	166	ENSG00000141579	ZNF750	2.76593	0.000420796
	167	ENSG00000232310	RP11-557H15.4	2.75694	0.0222577
	168	ENSG00000189431	RASSF10	2.75225	3.50454e-05
	169	ENSG00000157087	ATP2B2	2.74132	0.0152505
	170	ENSG00000164048	ZNF589	2.74087	0.000116408
	171	ENSG00000095596	CYP26A1	2.73989	0.0432564
	172	ENSG00000086570	FAT2	2.73417	0.00578762
	173	ENSG00000166165	CKB	2.73407	1.13764e-05
	174	ENSG00000259341	RP11-20G13.1	2.7311	0.0428283
	175	ENSG00000089250	NOS1	2.72516	0.00780853
	176	ENSG00000100612	DHRS7	2.72323	1.00277e-05
	177	ENSG00000131650	KREMEN2	2.71687	0.00482827
	178	ENSG00000267194	RP1-193H18.2	2.71553	0.0037983
	179	ENSG00000168952	STXBP6	2.71206	2.03186e-05
	180	ENSG00000137857	DUOX1	2.71051	0.00522812
	181	ENSG00000226780	RP11-38J22.3	2.70011	0.00771885
	182	ENSG00000198807	PAX9	2.69522	0.0265306
	183	ENSG00000050767	COL23A1	2.6936	5.58796e-05
	184	ENSG00000164683	HEY1	2.69163	3.6337e-05
	185	ENSG00000002745	WNT16	2.68591	0.0200797
	186	ENSG00000186704	DTX2P1	2.6795	9.81615e-05
	187	ENSG00000080618	CPB2	2.67137	0.0104526
	188	ENSG00000183569	SERHL2	2.65671	0.000319556
	189	ENSG00000250889	RP11-229C3.2	2.65562	0.00155205
	190	ENSG00000140254	DUOXA1	2.65439	0.000668515
	191	ENSG00000140263	SORD	2.65045	0.00516248
	192	ENSG00000170542	SERPINB9	2.6495	0.0150826
	193	ENSG00000249599	RP11-168E14.1	2.64829	0.0121735
	194	ENSG00000123572	NRK	2.63766	0.00660024
	195	ENSG00000139514	SLC7A1	2.63578	2.97352e-05
	196	ENSG00000095397	DFNB31	2.6297	0.00029824
	197	ENSG00000021645	NRXN3	2.62832	0.000457354
	198	ENSG00000180287	PLD5	2.62831	0.0354429
	199	ENSG00000176387	HSD11B2	2.62459	4.45296e-05
	200	ENSG00000248596	RP11-844P9.2	2.6208	0.0127758
	201	ENSG00000100031	GGT1	2.61724	0.00259651
	202	ENSG00000139292	LGR5	2.61305	0.00957084
	203	ENSG00000104044	OCA2	2.6125	0.0177537
	204	ENSG00000164736	SOX17	2.60471	5.86464e-07
	205	ENSG00000153930	ANKFN1	2.5919	1.7847e-07
	206	ENSG00000237742	RP11-624M8.1	2.58501	0.00719985
	207	ENSG00000185156	MFSD6L	2.58089	0.000120629
	208	ENSG00000134917	ADAMTS8	2.57893	9.58872e-05
	209	ENSG00000206113	RP11-503N18.1	2.56888	0.00107322
	210	ENSG00000083123	BCKDHB	2.56784	0.0162222
	211	ENSG00000235903	CPB2-AS1	2.5656	0.00509761
	212	ENSG00000204323	SMIM5	2.56392	0.0237805
	213	ENSG00000116771	AGMAT	2.55861	2.84852e-05
	214	ENSG00000258545	RP4-755D9.1	2.54849	0.000259653
	215	ENSG00000213513	RP13-39P12.2	2.5441	0.000515308
	216	ENSG00000155011	DKK2	2.54317	0.01092
	217	ENSG00000179520	SLC17A8	2.54039	0.00294029
	218	ENSG00000248713	RP11-766F14.2	2.54028	0.0075816
	219	ENSG00000109684	CLNK	2.53904	0.00556879
	220	ENSG00000157613	CREB3L1	2.53786	0.00025652
	221	ENSG00000258504	RP11-638I2.6	2.53636	0.0233999
	222	ENSG00000184564	SLITRK6	2.53311	5.0718e-05
	223	ENSG00000237949	LINC00844	2.53216	0.0471198
	224	ENSG00000148734	NPFFR1	2.53013	0.0309515
	225	ENSG00000163406	SLC15A2	2.52868	0.00208276
	226	ENSG00000159231	CBR3	2.52611	0.00044235
	227	ENSG00000255007	CTD-2589M5.4	2.51879	0.0365204
	228	ENSG00000156463	SH3RF2	2.51405	0.00204255
	229	ENSG00000049283	EPN3	2.51093	0.00499149
	230	ENSG00000178343	SHISA3	2.51079	0.0209573
	231	ENSG00000272264	RP11-92K15.3	2.5047	0.000135309
	232	ENSG00000204136	GGTA1P	2.50448	0.000248564
	233	ENSG00000198515	CNGA1	2.49929	0.00463177
	234	ENSG00000236975	RP5-1065P14.2	2.48761	0.000319108
	235	ENSG00000085552	IGSF9	2.48629	0.00544056
	236	ENSG00000139144	PIK3C2G	2.48249	0.0311868
	237	ENSG00000206384	COL6A6	2.47367	0.00164318
	238	ENSG00000115616	SLC9A2	2.47143	0.0412888
	239	ENSG00000143153	ATP1B1	2.47008	8.1609e-07
	240	ENSG00000205923	CEMP1	2.46892	0.00707697
	241	ENSG00000239445	ST3GAL6-AS1	2.4685	0.00455289
	242	ENSG00000164047	CAMP	2.46369	0.0327361
	243	ENSG00000183691	NOG	2.46075	0.000277546
	244	ENSG00000175164	ABO	2.46062	0.000704683
	245	ENSG00000134258	VTCN1	2.45777	0.0181053
	246	ENSG00000095932	C19orf77	2.4548	0.00701075
	247	ENSG00000132749	MTL5	2.44546	0.00210876
	248	ENSG00000272808	RP11-66B24.7	2.44384	0.0105938
	249	ENSG00000107242	PIP5K1B	2.44347	0.000483403
	250	ENSG00000203401	AC009061.1	2.43729	0.000355681
	251	ENSG00000197921	HES5	2.42988	0.000278452
	252	ENSG00000163132	MSX1	2.42493	3.37783e-05
	253	ENSG00000104549	SQLE	2.42341	0.00247082
	254	ENSG00000264727	RP11-680C21.1	2.41693	0.00133996
	255	ENSG00000154556	SORBS2	2.41096	0.000264737
	256	ENSG00000230635	CYP4F60P	2.4083	0.0314023
	257	ENSG00000138376	BARD1	2.40487	1.54025e-06
	258	ENSG00000049089	COL9A2	2.39975	0.000398375
	259	ENSG00000111859	NEDD9	2.39682	1.50234e-08
	260	ENSG00000107317	PTGDS	2.39673	0.00596833
	261	ENSG00000077274	CAPN6	2.39644	0.010309
	262	ENSG00000148541	FAM13C	2.39524	0.000249412
	263	ENSG00000197291	RAMP2-AS1	2.39005	4.63202e-06
	264	ENSG00000095303	PTGS1	2.38956	0.00159458
	265	ENSG00000172828	CES3	2.38902	0.00454638
	266	ENSG00000145244	CORIN	2.38331	0.000191586
	267	ENSG00000162836	ACP6	2.37932	0.000198707
	268	ENSG00000250404	AC090587.2	2.37837	0.0119506
	269	ENSG00000257219	RP11-54A9.1	2.3765	0.00410077
	270	ENSG00000230295	RP11-458F8.2	2.37576	0.00586504
	271	ENSG00000010319	SEMA3G	2.37396	0.000343251
	272	ENSG00000033867	SLC4A7	2.3733	0.000152956
	273	ENSG00000188676	IDO2	2.36571	0.045089
	274	ENSG00000131730	CKMT2	2.3644	6.15797e-05
	275	ENSG00000176532	PRR15	2.36318	2.86151e-06
	276	ENSG00000144406	UNC80	2.36313	0.0267822
	277	ENSG00000184343	SRPK3	2.36003	0.0327259
	278	ENSG00000188833	ENTPD8	2.35335	0.0245486
	279	ENSG00000143179	UCK2	2.35272	0.000248564
	280	ENSG00000249430	CTD-2231H16.1	2.34934	0.000129877
	281	ENSG00000170482	SLC23A1	2.34221	0.000324803
	282	ENSG00000214376	VSTM5	2.33782	0.00620121
	283	ENSG00000214578	HMGN2P15	2.32634	9.7196e-07
	284	ENSG00000235327	CYP4F61P	2.3261	0.0465913
	285	ENSG00000198721	ECI2	2.32488	1.01707e-05
	286	ENSG00000272163	GS1-72M22.1	2.32405	0.0130026
	287	ENSG00000179598	PLD6	2.32356	0.00018412
	288	ENSG00000179799	OR7E22P	2.32255	0.01576
	289	ENSG00000170421	KRT8	2.32217	0.000282305
	290	ENSG00000140279	DUOX2	2.31893	0.00248674
	291	ENSG00000164746	C7orf57	2.31744	0.0106832
	292	ENSG00000249274	PDLIM1P4	2.31644	0.00151329
	293	ENSG00000171388	APLN	2.31627	0.000688568
	294	ENSG00000265735	RN7SL5P	2.31546	0.00428164
	295	ENSG00000140538	NTRK3	2.31234	0.00153064
	296	ENSG00000164045	CDC25A	2.31082	0.0246527
	297	ENSG00000237223	SULT1C2P1	2.31034	0.0121297
	298	ENSG00000273274	ZBTB8B	2.31009	0.0205717
	299	ENSG00000197520	FAM177B	2.30939	0.0210088
	300	ENSG00000267549	AC006116.17	2.29853	0.0295714
	301	ENSG00000071909	MYO3B	2.29772	0.000279204
	302	ENSG00000043039	BARX2	2.29769	0.0146226
	303	ENSG00000267731	RP11-147L13.8	2.29229	0.0203097
	304	ENSG00000224093	RP5-1033H22.2	2.29053	0.00204828
	305	ENSG00000164124	TMEM144	2.29049	3.10747e-05
	306	ENSG00000131096	PYY	2.28779	0.00181149
	307	ENSG00000137878	GCOM1	2.28658	0.0192124
	308	ENSG00000136267	DGKB	2.2864	0.0290503
	309	ENSG00000250423	KIAA1210	2.28607	0.0233126
	310	ENSG00000166669	ATF7IP2	2.28262	0.00201476
	311	ENSG00000228477	RP3-342P20.2	2.28238	0.00605117
	312	ENSG00000214193	SH3D21	2.27765	1.24621e-05
	313	ENSG00000155066	PROM2	2.2766	0.00183376
	314	ENSG00000250802	ZBED3-AS1	2.27301	0.0130559
	315	ENSG00000141449	GREB1L	2.2688	3.67516e-05
	316	ENSG00000108387	SEPT4	2.26824	0.000950672
	317	ENSG00000242574	HLA-DMB	2.26649	0.00115943
	318	ENSG00000135205	CCDC146	2.26627	0.000954625
	319	ENSG00000117407	ARTN	2.26169	0.00017048
	320	ENSG00000165521	EML5	2.2571	0.0380395
	321	ENSG00000245526	LINC00461	2.25323	0.00204145
	322	ENSG00000167749	KLK4	2.25227	0.0359779
	323	ENSG00000236200	KDM4A-AS1	2.25006	0.0245769
	324	ENSG00000078114	NEBL	2.24594	0.000668515
	325	ENSG00000248538	RP11-10A14.5	2.24583	0.0397449
	326	ENSG00000166126	AMN	2.24551	0.000312049
	327	ENSG00000165905	GYLTL1B	2.23997	0.000343251
	328	ENSG00000153064	BANK1	2.2372	0.0187876
	329	ENSG00000149150	SLC43A1	2.23144	0.00217848
	330	ENSG00000101417	PXMP4	2.22389	0.00149712
	331	ENSG00000154188	ANGPT1	2.22343	0.00153468
	332	ENSG00000265817	FSBP	2.22074	0.00278995
	333	ENSG00000075891	PAX2	2.21955	0.00123777
	334	ENSG00000166535	A2ML1	2.21676	0.0316816
	335	ENSG00000164694	FNDC1	2.21553	0.00888531
	336	ENSG00000113924	HGD	2.21087	0.0185493
	337	ENSG00000244619	RP11-315I20.3	2.20571	0.0490797
	338	ENSG00000116883	RP11-268J15.5	2.20495	0.000698971
	339	ENSG00000182132	KCNIP1	2.20276	0.000170963
	340	ENSG00000173406	DAB1	2.19869	0.0274075
	341	ENSG00000167964	RAB26	2.19742	0.00780827
	342	ENSG00000134824	FADS2	2.19534	3.37783e-05
	343	ENSG00000182901	RGS7	2.19201	0.00574644
	344	ENSG00000078725	BRINP1	2.18466	0.00152184
	345	ENSG00000166292	TMEM100	2.17904	0.00284321
	346	ENSG00000263740	RN7SL4P	2.17878	0.0246527
	347	ENSG00000149972	CNTN5	2.17749	0.030707
	348	ENSG00000165810	BTNL9	2.17422	0.0402667
	349	ENSG00000172818	OVOL1	2.17253	0.00215082
	350	ENSG00000021300	PLEKHB1	2.17197	0.00204128
	351	ENSG00000142621	FHAD1	2.16297	0.000432204
	352	ENSG00000260655	CTA-250D10.23	2.16147	0.00232233
	353	ENSG00000187017	ESPN	2.15853	0.00247082
	354	ENSG00000182255	KCNA4	2.15706	0.0362308
	355	ENSG00000271714	CTD-2377O17.1	2.15186	0.0108807
	356	ENSG00000140479	PCSK6	2.15062	0.00888531
	357	ENSG00000086696	HSD17B2	2.14903	0.000275438
	358	ENSG00000158486	DNAH3	2.14897	0.000578549
	359	ENSG00000167434	CA4	2.14701	0.00311822
	360	ENSG00000064225	ST3GAL6	2.14584	7.66862e-06
	361	ENSG00000127954	STEAP4	2.14044	0.000344082
	362	ENSG00000145247	OCIAD2	2.14003	0.0111489
	363	ENSG00000152056	AP1S3	2.13999	0.00117677
	364	ENSG00000263335	AF001548.5	2.13914	0.000561865
	365	ENSG00000188452	CERKL	2.1372	0.00327169
	366	ENSG00000164692	COL1A2	2.1357	3.27521e-05
	367	ENSG00000151320	AKAP6	2.13528	0.0019783
	368	ENSG00000101695	RNF125	2.13469	0.00145957
	369	ENSG00000143502	SUSD4	2.13239	0.0369716
	370	ENSG00000249816	LINC00964	2.1316	0.0190533
	371	ENSG00000011677	GABRA3	2.13014	0.0225062
	372	ENSG00000186479	RGS7BP	2.12895	0.019281
	373	ENSG00000171889	MIR31HG	2.12588	0.000322991
	374	ENSG00000134198	TSPAN2	2.12419	0.00234414
	375	ENSG00000117598	LPPR5	2.123	0.0198613
	376	ENSG00000165125	TRPV6	2.12263	0.0301523
	377	ENSG00000181234	TMEM132C	2.12108	0.000114668
	378	ENSG00000237940	AC093642.3	2.11992	0.0213055
	379	ENSG00000263535	AK4P1	2.11625	0.0237805
	380	ENSG00000157388	CACNA1D	2.11184	0.000682306
	381	ENSG00000127920	GNG11	2.11175	0.000116243
	382	ENSG00000181026	AEN	2.10641	7.46963e-05
	383	ENSG00000134569	LRP4	2.10444	0.00329635
	384	ENSG00000182836	PLCXD3	2.10043	0.00502956
	385	ENSG00000163017	ACTG2	2.0965	0.0359307
	386	ENSG00000165188	RNF183	2.09604	0.00248103
	387	ENSG00000178162	AC140481.1	2.09103	0.00147824
	388	ENSG00000108830	RND2	2.0906	0.00137853
	389	ENSG00000249901	RP11-781M16.2	2.08706	0.0307793
	390	ENSG00000106483	SFRP4	2.0819	0.00880858
	391	ENSG00000188803	SHISA6	2.08157	2.58755e-05
	392	ENSG00000135547	HEY2	2.0788	3.7687e-05
	393	ENSG00000137558	PI15	2.07756	0.0294127
	394	ENSG00000155816	FMN2	2.07727	0.00368093
	395	ENSG00000116141	MARK1	2.07672	8.92164e-07
	396	ENSG00000068366	ACSL4	2.07648	0.00765552
	397	ENSG00000226648	RP1-1J6.2	2.07441	0.0196004
	398	ENSG00000222046	DCDC2B	2.07156	0.0356651
	399	ENSG00000030419	IKZF2	2.0697	6.50642e-05
	400	ENSG00000172987	HPSE2	2.06848	0.00025652
	401	ENSG00000226887	ERVMER34-1	2.06677	0.00701486
	402	ENSG00000124019	FAM124B	2.06459	0.00171172
	403	ENSG00000213213	KIAA1984	2.05974	0.00100055
	404	ENSG00000167771	RCOR2	2.05693	0.0027652
	405	ENSG00000182329	AC079354.1	2.05689	0.0166132
	406	ENSG00000017427	IGF1	2.05629	0.000253962
	407	ENSG00000143369	ECM1	2.05492	0.00149712
	408	ENSG00000154269	ENPP3	2.05432	0.00513527
	409	ENSG00000131773	KHDRBS3	2.05264	6.82365e-05
	410	ENSG00000183780	SLC35F3	2.05198	0.0474842
	411	ENSG00000176092	AIM1L	2.04977	0.0186821
	412	ENSG00000078900	TP73	2.0495	0.000506228
	413	ENSG00000101104	PABPC1L	2.04875	0.000198928
	414	ENSG00000141337	ARSG	2.04579	0.000465252
	415	ENSG00000159713	TPPP3	2.04287	0.000556647
	416	ENSG00000182230	FAM153B	2.042	0.00183529
	417	ENSG00000116711	PLA2G4A	2.04037	0.0158569
	418	ENSG00000105663	KMT2B	2.04007	0.0072083
	419	ENSG00000172824	CES4A	2.0392	0.000493127
	420	ENSG00000258486	RN7SL1	2.03891	0.0175661
	421	ENSG00000173175	ADCY5	2.03784	0.00114011
	422	ENSG00000233381	AK4P3	2.0377	0.0166481
	423	ENSG00000095587	TLL2	2.03637	0.0126512
	424	ENSG00000138079	SLC3A1	2.03428	0.0113736
	425	ENSG00000165795	NDRG2	2.03409	2.61729e-05
	426	ENSG00000132746	ALDH3B2	2.03314	0.0105995
	427	ENSG00000107731	UNC5B	2.02925	8.81237e-05
	428	ENSG00000137269	LRRC1	2.02823	0.000395602
	429	ENSG00000143001	TMEM61	2.02742	0.000248564
	430	ENSG00000115896	PLCL1	2.02449	0.00272849
	431	ENSG00000205707	LYRM5	2.02433	0.00013693
	432	ENSG00000163060	TEKT4	2.01998	0.0106591
	433	ENSG00000198203	SULT1C2	2.01845	0.034548
	434	ENSG00000237017	AC012314.8	2.01554	0.00602552
	435	ENSG00000166828	SCNN1G	2.0022	0.0204145
	436	ENSG00000167851	CD300A	-2.00356	0.0130041
	437	ENSG00000166446	CDYL2	-2.0036	0.000323594
	438	ENSG00000173559	NABP1	-2.00365	0.000122715
	439	ENSG00000171729	TMEM51	-2.00383	7.46963e-05
	440	ENSG00000173535	TNFRSF10C	-2.00455	0.0073962
	441	ENSG00000149781	FERMT3	-2.01112	0.00174593
	442	ENSG00000111817	DSE	-2.01121	0.000399133
	443	ENSG00000015285	WAS	-2.01242	0.00592469
	444	ENSG00000133800	LYVE1	-2.01317	0.0368257
	445	ENSG00000142910	TINAGL1	-2.01394	0.000312352
	446	ENSG00000176046	NUPR1	-2.01405	3.08217e-05
	447	ENSG00000167244	IGF2	-2.01508	0.000355681
	448	ENSG00000121895	TMEM156	-2.0156	0.00630382
	449	ENSG00000172215	CXCR6	-2.01583	0.0493218
	450	ENSG00000065923	SLC9A7	-2.01738	0.0032527
	451	ENSG00000137571	SLCO5A1	-2.01799	0.00774208
	452	ENSG00000013725	CD6	-2.02008	0.0324095
	453	ENSG00000128284	APOL3	-2.02046	0.0197512
	454	ENSG00000182319	SGK223	-2.02079	0.000248564
	455	ENSG00000104856	RELB	-2.02164	5.0718e-05
	456	ENSG00000139508	SLC46A3	-2.0259	0.00137434
	457	ENSG00000149131	SERPING1	-2.02765	9.89389e-06
	458	ENSG00000178562	CD28	-2.03038	0.0458084
	459	ENSG00000150347	ARID5B	-2.0336	2.22339e-07
	460	ENSG00000181104	F2R	-2.03518	0.00073721
	461	ENSG00000135821	GLUL	-2.03543	3.37783e-05
	462	ENSG00000163219	ARHGAP25	-2.03684	0.00402382
	463	ENSG00000151892	GFRA1	-2.03787	0.0071014
	464	ENSG00000184730	APOBR	-2.03892	0.00355324
	465	ENSG00000221963	APOL6	-2.03904	0.00497725
	466	ENSG00000174175	SELP	-2.03925	0.00374655
	467	ENSG00000106565	TMEM176B	-2.0411	0.0190123
	468	ENSG00000156804	FBXO32	-2.0429	0.000135309
	469	ENSG00000119636	CCDC176	-2.04366	1.34361e-06
	470	ENSG00000154262	ABCA6	-2.04372	0.00377004
	471	ENSG00000188322	SBK1	-2.04415	0.0119223
	472	ENSG00000227036	LINC00511	-2.04626	0.00179001
	473	ENSG00000116675	DNAJC6	-2.04867	0.00220565
	474	ENSG00000197471	SPN	-2.0492	0.000248143
	475	ENSG00000160712	IL6R	-2.0503	7.90676e-05
	476	ENSG00000225614	ZNF469	-2.05316	0.0141373
	477	ENSG00000204103	MAFB	-2.05327	0.0332771
	478	ENSG00000253276	CCDC71L	-2.05493	1.91576e-05
	479	ENSG00000133392	MYH11	-2.05718	0.0322512
	480	ENSG00000105851	PIK3CG	-2.05755	0.00221571
	481	ENSG00000129667	RHBDF2	-2.05823	0.00435835
	482	ENSG00000177989	ODF3B	-2.05832	0.00157071
	483	ENSG00000241889	RP11-435F17.3	-2.06097	0.0303847
	484	ENSG00000127152	BCL11B	-2.06539	0.0488821
	485	ENSG00000104611	SH2D4A	-2.06881	0.000650208
	486	ENSG00000047457	CP	-2.0711	0.00011188
	487	ENSG00000138166	DUSP5	-2.07361	0.000488106
	488	ENSG00000087116	ADAMTS2	-2.07782	0.00230454
	489	ENSG00000204642	HLA-F	-2.08028	0.00932715
	490	ENSG00000159871	LYPD5	-2.08042	0.0222694
	491	ENSG00000105835	NAMPT	-2.08265	0.000848216
	492	ENSG00000133561	GIMAP6	-2.08523	0.000372793
	493	ENSG00000103460	TOX3	-2.08534	0.037317
	494	ENSG00000177409	SAMD9L	-2.0855	0.012831
	495	ENSG00000167772	ANGPTL4	-2.08909	0.0138327
	496	ENSG00000145335	SNCA	-2.09049	0.000323594
	497	ENSG00000123892	RAB38	-2.09202	0.029949
	498	ENSG00000002587	HS3ST1	-2.09426	0.000490437
	499	ENSG00000087086	FTL	-2.09455	0.000311384
	500	ENSG00000165272	AQP3	-2.09583	0.000558004
	501	ENSG00000256940	RP11-783K16.5	-2.09694	6.72734e-05
	502	ENSG00000135643	KCNMB4	-2.09739	0.0074959
	503	ENSG00000139370	SLC15A4	-2.09804	1.45183e-05
	504	ENSG00000188313	PLSCR1	-2.09812	2.72185e-05
	505	ENSG00000198848	CES1	-2.0986	0.0324073
	506	ENSG00000158481	CD1C	-2.09869	0.0125331
	507	ENSG00000172594	SMPDL3A	-2.10121	0.000396066
	508	ENSG00000089127	OAS1	-2.10157	0.0378334
	509	ENSG00000122035	RASL11A	-2.10466	0.00303232
	510	ENSG00000205502	C2CD4B	-2.10473	0.000128256
	511	ENSG00000241644	INMT	-2.10647	0.00394269
	512	ENSG00000148848	ADAM12	-2.11162	0.0355013
	513	ENSG00000102032	RENBP	-2.11526	0.00307345
	514	ENSG00000007062	PROM1	-2.11537	0.00535287
	515	ENSG00000062038	CDH3	-2.11771	0.00237723
	516	ENSG00000137496	IL18BP	-2.11942	0.0231753
	517	ENSG00000104998	IL27RA	-2.12109	0.00450771
	518	ENSG00000272711	RP11-259N19.1	-2.12306	0.000668515
	519	ENSG00000100003	SEC14L2	-2.12478	0.000336799
	520	ENSG00000113532	ST8SIA4	-2.12702	0.00166123
	521	ENSG00000187608	ISG15	-2.12756	0.0129871
	522	ENSG00000171385	KCND3	-2.1285	0.00698674
	523	ENSG00000111424	VDR	-2.12956	0.00670785
	524	ENSG00000130755	GMFG	-2.13076	0.00057007
	525	ENSG00000182022	CHST15	-2.13117	0.00167196
	526	ENSG00000008517	IL32	-2.13119	0.000221801
	527	ENSG00000185215	TNFAIP2	-2.13257	4.45296e-05
	528	ENSG00000126264	HCST	-2.13438	0.00742631
	529	ENSG00000257605	RP11-680A11.5	-2.136	0.00310197
	530	ENSG00000125347	IRF1	-2.13772	0.001249
	531	ENSG00000213203	GIMAP1	-2.1381	0.00104295
	532	ENSG00000075213	SEMA3A	-2.14131	0.0084623
	533	ENSG00000137747	TMPRSS13	-2.14546	0.023613
	534	ENSG00000065717	TLE2	-2.15071	1.85472e-06
	535	ENSG00000020633	RUNX3	-2.15123	0.00226339
	536	ENSG00000133321	RARRES3	-2.15232	0.00800615
	537	ENSG00000136630	HLX	-2.15386	0.00114737
	538	ENSG00000143387	CTSK	-2.15673	0.000254873
	539	ENSG00000106366	SERPINE1	-2.15862	0.00106761
	540	ENSG00000136404	TM6SF1	-2.15872	0.00217848
	541	ENSG00000170801	HTRA3	-2.16272	0.00668278
	542	ENSG00000074370	ATP2A3	-2.16665	0.00284321
	543	ENSG00000121898	CPXM2	-2.1668	0.00784285
	544	ENSG00000125910	S1PR4	-2.16832	0.00185034
	545	ENSG00000197635	DPP4	-2.17076	0.000104966
	546	ENSG00000185811	IKZF1	-2.17106	0.00122217
	547	ENSG00000068831	RASGRP2	-2.17144	0.000416032
	548	ENSG00000198729	PPP1R14C	-2.17146	0.00402459
	549	ENSG00000137491	SLCO2B1	-2.17391	0.000660542
	550	ENSG00000146859	TMEM140	-2.1741	0.00258416
	551	ENSG00000165071	TMEM71	-2.17538	0.0297919
	552	ENSG00000249898	CTD-2541M15.1	-2.17927	0.00234589
	553	ENSG00000115415	STAT1	-2.17998	0.0068904
	554	ENSG00000138678	AGPAT9	-2.18159	0.00237718
	555	ENSG00000259834	RP11-284N8.3	-2.18195	0.0207341
	556	ENSG00000162645	GBP2	-2.18923	0.000406747
	557	ENSG00000099998	GGT5	-2.1906	1.60925e-05
	558	ENSG00000165507	C10orf10	-2.19434	0.00617209
	559	ENSG00000174123	TLR10	-2.19457	0.00429268
	560	ENSG00000177191	B3GNT8	-2.1952	0.00401512
	561	ENSG00000157680	DGKI	-2.19813	0.00123382
	562	ENSG00000158270	COLEC12	-2.19874	0.0122816
	563	ENSG00000254838	GVINP1	-2.20003	0.0137393
	564	ENSG00000136653	RASSF5	-2.20209	0.00180843
	565	ENSG00000135074	ADAM19	-2.20332	2.43308e-05
	566	ENSG00000253330	RP11-697N18.3	-2.20436	0.000658385
	567	ENSG00000134775	FHOD3	-2.20481	0.020953
	568	ENSG00000142623	PADI1	-2.20535	0.0405546
	569	ENSG00000146232	NFKBIE	-2.21045	0.000340554
	570	ENSG00000175147	TMEM51-AS1	-2.21076	0.00589022
	571	ENSG00000073146	MOV10L1	-2.21909	0.000253962
	572	ENSG00000104043	ATP8B4	-2.2207	0.000152209
	573	ENSG00000164949	GEM	-2.22355	0.000288848
	574	ENSG00000232774	RP11-47I22.3	-2.22463	0.0427209
	575	ENSG00000107099	DOCK8	-2.22493	0.00179619
	576	ENSG00000121039	RDH10	-2.22605	1.60671e-06
	577	ENSG00000141401	IMPA2	-2.22675	3.05558e-05
	578	ENSG00000124491	F13A1	-2.22768	0.00122217
	579	ENSG00000104894	CD37	-2.2313	0.00869295
	580	ENSG00000168961	LGALS9	-2.23155	1.38229e-05
	581	ENSG00000137507	LRRC32	-2.23506	6.79727e-05
	582	ENSG00000198535	C2CD4A	-2.23602	0.00108752
	583	ENSG00000180353	HCLS1	-2.23911	0.00091274
	584	ENSG00000064300	NGFR	-2.23949	0.0463733
	585	ENSG00000118946	PCDH17	-2.24062	1.93987e-05
	586	ENSG00000085514	PILRA	-2.25007	0.00160233
	587	ENSG00000158488	CD1E	-2.25119	0.0155074
	588	ENSG00000140945	CDH13	-2.25157	2.52432e-05
	589	ENSG00000135324	MRAP2	-2.25179	0.00333524
	590	ENSG00000100170	SLC5A1	-2.25214	0.000508836
	591	ENSG00000003987	MTMR7	-2.25252	0.0432968
	592	ENSG00000203706	SERTAD4-AS1	-2.2559	0.00812746
	593	ENSG00000073849	ST6GAL1	-2.25726	1.35737e-05
	594	ENSG00000188906	LRRK2	-2.26109	0.0203183
	595	ENSG00000148288	GBGT1	-2.26138	0.00179238
	596	ENSG00000174600	CMKLR1	-2.26141	0.0149133
	597	ENSG00000223485	RP11-417E7.1	-2.2635	0.033849
	598	ENSG00000186517	ARHGAP30	-2.26478	0.00149316
	599	ENSG00000110079	MS4A4A	-2.26743	0.00106438
	600	ENSG00000153714	LURAP1L	-2.26812	0.00134633
	601	ENSG00000043462	LCP2	-2.26932	0.000639018
	602	ENSG00000095970	TREM2	-2.27123	0.000488106
	603	ENSG00000159216	RUNX1	-2.27433	6.71916e-07
	604	ENSG00000162896	PIGR	-2.27516	7.76569e-05
	605	ENSG00000124406	ATP8A1	-2.2758	1.7151e-06
	606	ENSG00000147697	GSDMC	-2.27611	0.0202425
	607	ENSG00000140285	FGF7	-2.27762	0.00155593
	608	ENSG00000228695	CES1P1	-2.27785	0.0306694
	609	ENSG00000150782	IL18	-2.27924	0.00231122
	610	ENSG00000184040	TMEM236	-2.28454	0.0322475
	611	ENSG00000000938	FGR	-2.28887	0.00170532
	612	ENSG00000188511	C22orf34	-2.29132	0.0181124
	613	ENSG00000158747	NBL1	-2.29558	0.000751312
	614	ENSG00000261827	RP11-340F14.5	-2.29809	0.0342931
	615	ENSG00000054654	SYNE2	-2.30196	0.000148815
	616	ENSG00000188763	FZD9	-2.30226	0.0114616
	617	ENSG00000115963	RND3	-2.30389	4.0754e-05
	618	ENSG00000181143	MUC16	-2.30561	0.000279204
	619	ENSG00000110876	SELPLG	-2.31003	0.00129053
	620	ENSG00000157168	NRG1	-2.31128	0.0132406
	621	ENSG00000109861	CTSC	-2.31419	1.11809e-05
	622	ENSG00000204397	CARD16	-2.31956	0.00596833
	623	ENSG00000136167	LCP1	-2.32285	0.000135832
	624	ENSG00000012779	ALOX5	-2.32519	0.000668515
	625	ENSG00000168404	MLKL	-2.32565	0.000485097
	626	ENSG00000213654	GPSM3	-2.32935	0.000682246
	627	ENSG00000148483	TMEM236	-2.33014	0.0145837
	628	ENSG00000185905	C16orf54	-2.33139	0.00272401
	629	ENSG00000134802	SLC43A3	-2.33249	0.000251645
	630	ENSG00000137965	IFI44	-2.3343	0.00744708
	631	ENSG00000196878	LAMB3	-2.33462	0.00110124
	632	ENSG00000180672	AC007362.1	-2.33505	0.00259651
	633	ENSG00000268802	CTD-2587H19.1	-2.33697	0.0338342
	634	ENSG00000178199	ZC3H12D	-2.33741	0.0126306
	635	ENSG00000248771	RP11-294O2.2	-2.33799	0.0109738
	636	ENSG00000171408	PDE7B	-2.34032	7.46963e-05
	637	ENSG00000134830	C5AR2	-2.3423	0.0134695
	638	ENSG00000234518	PTGES3P1	-2.34283	0.00226339
	639	ENSG00000169258	GPRIN1	-2.3429	6.20689e-05
	640	ENSG00000163235	TGFA	-2.34323	4.88504e-05
	641	ENSG00000164761	TNFRSF11B	-2.34329	0.00326597
	642	ENSG00000042062	FAM65C	-2.34502	2.49577e-05
	643	ENSG00000147509	RGS20	-2.351	0.012913
	644	ENSG00000166073	GPR176	-2.35184	0.000180094
	645	ENSG00000077238	IL4R	-2.35455	6.24136e-05
	646	ENSG00000152229	PSTPIP2	-2.35909	0.00904624
	647	ENSG00000173372	C1QA	-2.35994	0.000228403
	648	ENSG00000106066	CPVL	-2.36133	0.000556647
	649	ENSG00000270210	RP11-373D23.3	-2.36163	0.00890068
	650	ENSG00000147443	DOK2	-2.36282	0.000218648
	651	ENSG00000168243	GNG4	-2.36502	0.00496236
	652	ENSG00000186469	GNG2	-2.36715	0.000105606
	653	ENSG00000126860	EVI2A	-2.36761	0.00442703
	654	ENSG00000147168	IL2RG	-2.36792	0.00258918
	655	ENSG00000110446	SLC15A3	-2.37142	0.000246508
	656	ENSG00000176842	IRX5	-2.38032	0.0137747
	657	ENSG00000267668	RP11-697E22.2	-2.39033	0.0084623
	658	ENSG00000225783	MIAT	-2.39083	0.0460086
	659	ENSG00000100055	CYTH4	-2.39128	0.000931598
	660	ENSG00000135604	STX11	-2.39374	0.0165625
	661	ENSG00000110934	BIN2	-2.40142	0.00115943
	662	ENSG00000251442	RP11-792D21.2	-2.40354	0.00166116
	663	ENSG00000257181	RP11-611O2.5	-2.40402	0.010746
	664	ENSG00000085831	TTC39A	-2.40611	8.58067e-06
	665	ENSG00000004468	CD38	-2.40778	0.00996542
	666	ENSG00000259134	LINC00924	-2.40829	0.00614668
	667	ENSG00000131669	NINJ1	-2.40854	0.000650208
	668	ENSG00000144802	NFKBIZ	-2.41604	1.24737e-07
	669	ENSG00000102445	KIAA0226L	-2.42612	0.000488106
	670	ENSG00000198223	CSF2RA	-2.42858	3.76216e-05
	671	ENSGR0000198223	CSF2RA	-2.42858	3.76216e-05
	672	ENSG00000226237	RP11-276H19.1	-2.43129	0.00311262
	673	ENSG00000179144	GIMAP7	-2.439	0.000176402
	674	ENSG00000099282	TSPAN15	-2.44298	0.000129877
	675	ENSG00000107518	ATRNL1	-2.44957	0.00243426
	676	ENSG00000133962	CATSPERB	-2.44957	0.000950672
	677	ENSG00000196329	GIMAP5	-2.45105	0.000542689
	678	ENSG00000139970	RTN1	-2.45347	0.00593995
	679	ENSG00000173369	C1QB	-2.45658	3.65432e-05
	680	ENSG00000077420	APBB1IP	-2.4597	1.97127e-05
	681	ENSG00000139220	PPFIA2	-2.4622	0.000424607
	682	ENSG00000177508	IRX3	-2.46236	0.000668515
	683	ENSG00000272087	RP11-379F4.7	-2.46257	0.0321367
	684	ENSG00000185020	RP11-111G23.1	-2.46285	0.00519484
	685	ENSG00000102575	ACP5	-2.47013	3.53607e-06
	686	ENSG00000226608	FTLP3	-2.47157	0.0342799
	687	ENSG00000138944	KIAA1644	-2.47479	0.00228731
	688	ENSG00000119681	LTBP2	-2.47604	0.000569464
	689	ENSG00000160654	CD3G	-2.4763	0.00988189
	690	ENSG00000168421	RHOH	-2.47817	0.00213957
	691	ENSG00000178773	CPNE7	-2.47858	0.000712479
	692	ENSG00000182162	P2RY8	-2.47988	0.00493001
	693	ENSGR0000182162	P2RY8	-2.47988	0.00493001
	694	ENSG00000082482	KCNK2	-2.48049	0.0455426
	695	ENSG00000134516	DOCK2	-2.48156	0.000429094
	696	ENSG00000223865	HLA-DPB1	-2.48198	0.00206025
	697	ENSG00000137875	BCL2L10	-2.48231	0.0407185
	698	ENSG00000118257	NRP2	-2.48965	0.000410503
	699	ENSG00000172020	GAP43	-2.49875	0.0158889
	700	ENSG00000137331	IER3	-2.4989	6.7333e-07
	701	ENSG00000060558	GNA15	-2.5025	0.00208276
	702	ENSG00000159189	C1QC	-2.50468	8.75195e-05
	703	ENSG00000187688	TRPV2	-2.50807	0.000309357
	704	ENSG00000130775	THEMIS2	-2.50855	0.0033323
	705	ENSG00000105246	EBI3	-2.50924	0.00160403
	706	ENSG00000268657	AL133373.1	-2.51187	0.00814593
	707	ENSG00000150637	CD226	-2.51387	0.00270823
	708	ENSG00000173198	CYSLTR1	-2.51714	0.000204843
	709	ENSG00000181634	TNFSF15	-2.51745	0.00750432
	710	ENSG00000133574	GIMAP4	-2.51817	2.53323e-05
	711	ENSG00000135914	HTR2B	-2.51826	1.7151e-06
	712	ENSG00000115590	IL1R2	-2.51845	0.00776767
	713	ENSG00000110063	DCPS	-2.5193	1.04685e-05
	714	ENSG00000086730	LAT2	-2.51936	5.58796e-05
	715	ENSG00000185972	CCIN	-2.52037	0.00234414
	716	ENSG00000153162	BMP6	-2.52044	0.00052147
	717	ENSG00000167286	CD3D	-2.5216	0.00556694
	718	ENSG00000153012	LGI2	-2.52302	7.17977e-06
	719	ENSG00000133106	EPSTI1	-2.52401	0.00226794
	720	ENSG00000029153	ARNTL2	-2.52485	8.6496e-05
	721	ENSG00000167779	IGFBP6	-2.53362	7.76569e-05
	722	ENSG00000245848	CEBPA	-2.53433	0.00529102
	723	ENSG00000151651	ADAM8	-2.53711	0.00363784
	724	ENSG00000146094	DOK3	-2.54268	0.000594256
	725	ENSG00000198959	TGM2	-2.54422	1.20982e-05
	726	ENSG00000138722	MMRN1	-2.54865	0.000159879
	727	ENSG00000144810	COL8A1	-2.5518	0.00521311
	728	ENSG00000171502	COL24A1	-2.55296	0.000321574
	729	ENSG00000105639	JAK3	-2.55788	9.89843e-05
	730	ENSG00000253669	KB-1732A1.1	-2.55825	9.29395e-05
	731	ENSG00000155926	SLA	-2.55902	1.01707e-05
	732	ENSG00000154258	ABCA9	-2.55962	0.00654835
	733	ENSG00000124256	ZBP1	-2.57254	0.0213217
	734	ENSG00000156127	BATF	-2.5749	0.0120062
	735	ENSG00000151948	GLT1D1	-2.57527	0.000102015
	736	ENSG00000158716	DUSP23	-2.5793	6.00241e-08
	737	ENSG00000197208	SLC22A4	-2.58354	1.02543e-06
	738	ENSG00000049249	TNFRSF9	-2.59249	0.00771718
	739	ENSG00000006210	CX3CL1	-2.59302	0.00240283
	740	ENSG00000254087	LYN	-2.59713	0.000129877
	741	ENSG00000171115	GIMAP8	-2.59728	0.000129258
	742	ENSG00000161921	CXCL16	-2.59818	0.000491075
	743	ENSG00000134460	IL2RA	-2.6014	0.0164992
	744	ENSG00000075651	PLD1	-2.60232	9.33878e-06
	745	ENSG00000151468	CCDC3	-2.60392	3.05558e-05
	746	ENSG00000019505	SYT13	-2.60582	0.0161354
	747	ENSG00000150681	RGS18	-2.60934	0.000659833
	748	ENSG00000115607	IL18RAP	-2.60994	0.0109472
	749	ENSG00000135838	NPL	-2.6115	0.000688568
	750	ENSG00000235142	RP1-60O19.1	-2.61772	0.0130559
	751	ENSG00000134061	CD180	-2.61796	0.000254873
	752	ENSG00000141497	ZMYND15	-2.618	0.00554861
	753	ENSG00000197405	C5AR1	-2.62127	0.00522649
	754	ENSG00000236029	AL953854.2	-2.62217	0.017728
	755	ENSG00000272941	RP11-134L10.1	-2.6349	2.56631e-05
	756	ENSG00000142347	MYO1F	-2.63781	0.000502766
	757	ENSG00000204252	HLA-DOA	-2.64288	0.00317885
	758	ENSG00000135047	CTSL	-2.64379	0.000115992
	759	ENSG00000133216	EPHB2	-2.64412	0.000399133
	760	ENSG00000101198	NKAIN4	-2.64559	0.0216372
	761	ENSG00000237339	RP11-98L5.2	-2.64755	0.0180757
	762	ENSG00000130303	BST2	-2.65274	0.00468273
	763	ENSG00000103888	KIAA1199	-2.6534	0.00576219
	764	ENSG00000062282	DGAT2	-2.65446	0.00799966
	765	ENSG00000106952	TNFSF8	-2.65765	0.000838467
	766	ENSG00000179593	ALOX15B	-2.66519	0.00689406
	767	ENSG00000165548	TMEM63C	-2.67041	0.0298104
	768	ENSG00000183486	MX2	-2.67249	0.000131853
	769	ENSG00000189001	SBSN	-2.67563	0.0135037
	770	ENSG00000188897	CTD-3088G3.8	-2.67826	0.00275093
	771	ENSG00000169213	RAB3B	-2.67969	0.0135635
	772	ENSG00000148346	LCN2	-2.68643	0.00110747
	773	ENSG00000171812	COL8A2	-2.69005	3.37783e-05
	774	ENSG00000112799	LY86	-2.69022	1.00277e-05
	775	ENSG00000162496	DHRS3	-2.69159	9.62069e-06
	776	ENSG00000128815	WDFY4	-2.6962	0.000256716
	777	ENSG00000166482	MFAP4	-2.70211	1.29633e-07
	778	ENSG00000205795	CYS1	-2.70921	0.0187813
	779	ENSG00000196735	HLA-DQA1	-2.71249	0.0120047
	780	ENSG00000185862	EVI2B	-2.71369	0.00106438
	781	ENSG00000144824	PHLDB2	-2.7194	1.87489e-05
	782	ENSG00000008516	MMP25	-2.72604	0.00115741
	783	ENSG00000119922	IFIT2	-2.72827	0.00727741
	784	ENSG00000196581	AJAP1	-2.73044	0.00858202
	785	ENSG00000231389	HLA-DPA1	-2.7312	0.00104322
	786	ENSG00000154654	NCAM2	-2.73204	0.0084623
	787	ENSG00000170458	CD14	-2.73681	0.00165235
	788	ENSG00000111012	CYP27B1	-2.73863	0.00722232
	789	ENSG00000117228	GBP1	-2.73903	0.0011203
	790	ENSG00000111912	NCOA7	-2.74124	6.98227e-06
	791	ENSG00000110077	MS4A6A	-2.74637	3.34565e-05
	792	ENSG00000134215	VAV3	-2.74715	0.000104337
	793	ENSG00000138311	ZNF365	-2.74904	0.0202394
	794	ENSG00000136883	KIF12	-2.74952	1.3243e-05
	795	ENSG00000081237	PTPRC	-2.75196	0.00168603
	796	ENSG00000226979	LTA	-2.75205	0.0227287
	797	ENSG00000152207	CYSLTR2	-2.75348	0.00238714
	798	ENSG00000138646	HERC5	-2.76302	0.00150991
	799	ENSG00000137462	TLR2	-2.77016	0.00363344
	800	ENSG00000131203	IDO1	-2.77421	0.00172536
	801	ENSG00000227039	ITGB2-AS1	-2.78673	0.0167067
	802	ENSG00000038945	MSR1	-2.78762	0.000143416
	803	ENSG00000173068	BNC2	-2.79312	6.98023e-05
	804	ENSG00000115380	EFEMP1	-2.79669	2.26692e-07
	805	ENSG00000181652	ATG9B	-2.79674	0.0055587
	806	ENSG00000130707	ASS1	-2.79716	1.38124e-11
	807	ENSG00000228278	ORM2	-2.79785	0.0207705
	808	ENSG00000164171	ITGA2	-2.799	8.81237e-05
	809	ENSG00000000971	CFH	-2.80684	0.00154923
	810	ENSG00000154529	CNTNAP3B	-2.80715	0.00303232
	811	ENSG00000149380	P4HA3	-2.81148	0.00384917
	812	ENSG00000154589	LY96	-2.81299	9.49515e-05
	813	ENSG00000088827	SIGLEC1	-2.81409	0.00439022
	814	ENSG00000259807	RP11-426C22.4	-2.81852	0.0087269
	815	ENSG00000158825	CDA	-2.82233	0.00373894
	816	ENSG00000011422	PLAUR	-2.82237	6.86523e-05
	817	ENSG00000028277	POU2F2	-2.82283	0.000337665
	818	ENSG00000234883	MIR155HG	-2.82384	0.00134633
	819	ENSG00000115221	ITGB6	-2.83247	0.00127901
	820	ENSG00000111335	OAS2	-2.83652	0.00252313
	821	ENSG00000185745	IFIT1	-2.84153	0.0097325
	822	ENSG00000133466	C1QTNF6	-2.85356	0.000120629
	823	ENSG00000117069	ST6GALNAC5	-2.85571	0.000149474
	824	ENSG00000123338	NCKAP1L	-2.85576	0.000254499
	825	ENSG00000115648	MLPH	-2.85881	1.16895e-06
	826	ENSG00000164690	SHH	-2.86489	0.00876002
	827	ENSG00000271605	MILR1	-2.86573	0.000607989
	828	ENSG00000269113	TRABD2B	-2.86643	0.00118856
	829	ENSG00000159167	STC1	-2.86956	0.000845645
	830	ENSG00000166928	MS4A14	-2.87081	0.00292057
	831	ENSG00000140280	LYSMD2	-2.87274	6.91535e-05
	832	ENSG00000011600	TYROBP	-2.87356	0.000212108
	833	ENSG00000164932	CTHRC1	-2.88566	1.40422e-05
	834	ENSG00000025708	TYMP	-2.88609	7.34178e-06
	835	ENSG00000198053	SIRPA	-2.88933	6.71916e-07
	836	ENSG00000137801	THBS1	-2.89041	3.19349e-05
	837	ENSG00000050344	NFE2L3	-2.89078	0.000568594
	838	ENSG00000165140	FBP1	-2.90438	0.0128786
	839	ENSG00000058085	LAMC2	-2.90634	5.06013e-06
	840	ENSG00000123689	G0S2	-2.91081	0.00453908
	841	ENSG00000103534	TMC5	-2.91506	8.11596e-06
	842	ENSG00000122679	RAMP3	-2.92549	0.000115992
	843	ENSG00000145779	TNFAIP8	-2.92668	3.30091e-05
	844	ENSG00000141574	SECTM1	-2.93294	0.000105572
	845	ENSG00000175592	FOSL1	-2.93512	6.38797e-05
	846	ENSG00000182578	CSF1R	-2.93595	0.000352111
	847	ENSG00000197249	SERPINA1	-2.93749	0.00374497
	848	ENSG00000169181	GSG1L	-2.93841	0.0474941
	849	ENSG00000158477	CD1A	-2.94343	0.000585308
	850	ENSG00000189320	FAM180A	-2.94371	0.00259651
	851	ENSG00000237927	RP3-393E18.2	-2.94709	0.00450368
	852	ENSG00000167850	CD300C	-2.94832	0.00342576
	853	ENSG00000110324	IL10RA	-2.94834	0.00215082
	854	ENSG00000125848	FLRT3	-2.9519	0.0108162
	855	ENSG00000136286	MYO1G	-2.95307	0.00159458
	856	ENSG00000012124	CD22	-2.95782	0.0113709
	857	ENSG00000211895	IGHA1	-2.95836	0.0236564
	858	ENSG00000028137	TNFRSF1B	-2.96189	0.000117698
	859	ENSG00000122877	EGR2	-2.96449	0.00239914
	860	ENSG00000235531	RP11-383H13.1	-2.966	0.000491435
	861	ENSG00000197629	MPEG1	-2.96761	0.000578549
	862	ENSG00000125831	CST11	-2.96822	0.0480951
	863	ENSG00000115525	ST3GAL5	-2.97188	6.80458e-05
	864	ENSG00000129451	KLK10	-2.98475	0.000831032
	865	ENSG00000160307	S100B	-2.98585	0.00131168
	866	ENSG00000110484	SCGB2A2	-2.98826	0.00106563
	867	ENSG00000087303	NID2	-2.98839	1.26057e-06
	868	ENSG00000176406	RIMS2	-2.99048	0.0437471
	869	ENSG00000100739	BDKRB1	-2.99109	0.000228403
	870	ENSG00000213889	PPM1N	-2.99362	0.00195033
	871	ENSG00000121966	CXCR4	-2.99431	9.16861e-08
	872	ENSG00000227507	LTB	-2.99537	0.000502766
	873	ENSG00000237181	AC147651.4	-2.99776	0.00242798
	874	ENSG00000172322	CLEC12A	-3.01684	0.00303075
	875	ENSG00000100365	NCF4	-3.01944	0.000248564
	876	ENSG00000149090	PAMR1	-3.02287	0.00137443
	877	ENSG00000179388	EGR3	-3.02437	0.00259651
	878	ENSG00000169436	COL22A1	-3.02657	0.00288738
	879	ENSG00000187808	SOWAHD	-3.03084	0.00013827
	880	ENSG00000157601	MX1	-3.03289	0.000751312
	881	ENSG00000059377	TBXAS1	-3.03872	6.06283e-05
	882	ENSG00000178726	THBD	-3.03951	0.000201513
	883	ENSG00000059804	SLC2A3	-3.04001	0.000665873
	884	ENSG00000140009	ESR2	-3.05109	0.00300145
	885	ENSG00000168546	GFRA2	-3.05332	0.00241742
	886	ENSG00000121380	BCL2L14	-3.05369	0.00945336
	887	ENSG00000178789	CD300LB	-3.05526	0.00699698
	888	ENSG00000256262	USP30-AS1	-3.05593	0.0237257
	889	ENSG00000116717	GADD45A	-3.0657	4.81097e-11
	890	ENSG00000248636	RP11-768F21.1	-3.0667	3.37783e-05
	891	ENSG00000161643	SIGLEC16	-3.07578	0.00280395
	892	ENSG00000125735	TNFSF14	-3.07592	0.00171474
	893	ENSG00000167208	SNX20	-3.08125	9.34791e-05
	894	ENSG00000101307	SIRPB1	-3.08517	0.000426236
	895	ENSG00000115353	TACR1	-3.08685	0.00816786
	896	ENSG00000135094	SDS	-3.09636	0.0144576
	897	ENSG00000019582	CD74	-3.10897	0.000395403
	898	ENSG00000111331	OAS3	-3.11478	0.000528772
	899	ENSG00000138135	CH25H	-3.11495	0.0275316
	900	ENSG00000135077	HAVCR2	-3.12458	8.25466e-05
	901	ENSG00000138356	AOX1	-3.13086	0.000487586
	902	ENSG00000136250	AOAH	-3.14225	0.00244874
	903	ENSG00000198814	GK	-3.14261	0.00164858
	904	ENSG00000163435	ELF3	-3.14643	2.60836e-11
	905	ENSG00000162493	PDPN	-3.14645	0.000110662
	906	ENSG00000253193	FCGR1C	-3.14701	0.0118327
	907	ENSG00000134827	TCN1	-3.15172	7.17977e-06
	908	ENSG00000138623	SEMA7A	-3.1524	2.72185e-05
	909	ENSG00000152213	ARL11	-3.15439	3.06467e-05
	910	ENSG00000058866	DGKG	-3.15689	0.000254873
	911	ENSG00000137752	CASP1	-3.15756	6.86523e-05
	912	ENSG00000107562	CXCL12	-3.16349	8.19821e-07
	913	ENSG00000064886	CHI3L2	-3.17522	2.61729e-05
	914	ENSG00000133048	CHI3L1	-3.17701	2.61729e-05
	915	ENSG00000198502	HLA-DRB5	-3.17913	0.0158336
	916	ENSG00000112299	VNN1	-3.18044	0.000198707
	917	ENSG00000196188	CTSE	-3.18826	0.000209077
	918	ENSG00000255197	RP11-750H9.5	-3.19225	0.00510551
	919	ENSG00000162366	PDZK1IP1	-3.1971	5.84322e-06
	920	ENSG00000135114	OASL	-3.20292	0.000342199
	921	ENSG00000096996	IL12RB1	-3.20386	0.000213653
	922	ENSG00000183813	CCR4	-3.20823	0.00631638
	923	ENSG00000234678	RP11-465N4.4	-3.20894	7.05231e-06
	924	ENSG00000171303	KCNK3	-3.21621	0.00925169
	925	ENSG00000182667	NTM	-3.22169	0.00282251
	926	ENSG00000123405	NFE2	-3.22256	0.0161744
	927	ENSG00000162511	LAPTM5	-3.22591	2.36774e-05
	928	ENSG00000131401	NAPSB	-3.22636	0.00208276
	929	ENSG00000163131	CTSS	-3.24333	0.000260442
	930	ENSG00000254521	SIGLEC12	-3.2499	0.0339221
	931	ENSG00000117594	HSD11B1	-3.25206	0.00339137
	932	ENSG00000270919	RP11-379K22.3	-3.25445	0.0314662
	933	ENSG00000078401	EDN1	-3.25831	4.46183e-06
	934	ENSG00000175084	DES	-3.25939	0.000697874
	935	ENSG00000136160	EDNRB	-3.26497	3.95886e-05
	936	ENSG00000160791	CCR5	-3.27337	0.000399133
	937	ENSG00000169218	RSPO1	-3.2737	2.97095e-05
	938	ENSG00000102962	CCL22	-3.27647	0.000993314
	939	ENSG00000140030	GPR65	-3.27779	0.000102094
	940	ENSG00000168062	BATF2	-3.27871	0.00234589
	941	ENSG00000126759	CFP	-3.2885	0.00281273
	942	ENSG00000106688	SLC1A1	-3.2912	0.000100815
	943	ENSG00000105697	HAMP	-3.29297	0.0178612
	944	ENSG00000272482	RP11-474O21.5	-3.29447	0.00131392
	945	ENSG00000225217	HSPA7	-3.30075	0.0201445
	946	ENSG00000167105	TMEM92	-3.3052	8.58067e-06
	947	ENSG00000110427	KIAA1549L	-3.30985	0.000436997
	948	ENSG00000081041	CXCL2	-3.31101	0.000528772
	949	ENSG00000184557	SOCS3	-3.31425	1.08401e-07
	950	ENSG00000105383	CD33	-3.31474	4.66998e-05
	951	ENSG00000185518	SV2B	-3.32066	0.000148815
	952	ENSG00000179331	RAB39A	-3.32884	0.0233978
	953	ENSG00000112096	SOD2	-3.32902	3.58567e-05
	954	ENSG00000120586	MRC1	-3.33259	0.000646172
	955	ENSG00000137265	IRF4	-3.3337	0.00185689
	956	ENSG00000211896	IGHG1	-3.33538	0.0419172
	957	ENSG00000227921	AL353791.1	-3.34589	0.000979416
	958	ENSG00000131386	GALNT15	-3.34768	0.000414885
	959	ENSG00000120885	CLU	-3.35065	8.46314e-06
	960	ENSG00000235568	NFAM1	-3.35631	0.000673905
	961	ENSG00000119917	IFIT3	-3.35981	0.000517775
	962	ENSG00000113249	HAVCR1	-3.36698	0.0161354
	963	ENSG00000171522	PTGER4	-3.37149	9.04309e-05
	964	ENSG00000259207	ITGB3	-3.37656	0.000249373
	965	ENSG00000169508	GPR183	-3.38417	0.000525042
	966	ENSG00000169896	ITGAM	-3.38955	0.00013693
	967	ENSG00000018280	SLC11A1	-3.40489	0.00776471
	968	ENSG00000087494	PTHLH	-3.40499	0.000644121
	969	ENSG00000204618	RNF39	-3.41049	0.00226224
	970	ENSG00000183876	ARSI	-3.41748	0.00650636
	971	ENSG00000233038	AC011899.9	-3.42751	0.00128596
	972	ENSG00000123843	C4BPB	-3.43326	8.58067e-06
	973	ENSG00000183748	MRC1L1	-3.43388	0.000127721
	974	ENSG00000152128	TMEM163	-3.44615	7.31567e-05
	975	ENSG00000158869	FCER1G	-3.45877	5.62911e-05
	976	ENSG00000127377	CRYGN	-3.46194	0.0157104
	977	ENSG00000197506	SLC28A3	-3.46339	2.73649e-05
	978	ENSG00000214212	C19orf38	-3.46748	0.000488106
	979	ENSG00000107623	GDF10	-3.468	0.00409144
	980	ENSG00000180447	GAS1	-3.46876	1.56464e-05
	981	ENSG00000082074	FYB	-3.47407	0.000249412
	982	ENSG00000141506	PIK3R5	-3.47987	0.000331222
	983	ENSG00000143119	CD53	-3.48616	2.73649e-05
	984	ENSG00000196136	SERPINA3	-3.49184	0.0082663
	985	ENSG00000227068	RP11-12A16.3	-3.49544	0.0372452
	986	ENSG00000196126	HLA-DRB1	-3.50361	8.98877e-05
	987	ENSG00000214274	ANG	-3.50387	2.69027e-05
	988	ENSG00000139329	LUM	-3.51244	5.61987e-06
	989	ENSG00000152766	ANKRD22	-3.51273	0.000295961
	990	ENSG00000245750	RP11-279F6.1	-3.51572	0.00292057
	991	ENSG00000151490	PTPRO	-3.52501	0.000121114
	992	ENSG00000156738	MS4A1	-3.53894	0.000310095
	993	ENSG00000110848	CD69	-3.55019	0.000248143
	994	ENSG00000228536	RP11-392O17.1	-3.55223	0.000755948
	995	ENSG00000142583	SLC2A5	-3.55496	0.000436991
	996	ENSG00000099953	MMP11	-3.56329	0.00232915
	997	ENSG00000134326	CMPK2	-3.56636	0.000781462
	998	ENSG00000205420	KRT6A	-3.5705	0.0204792
	999	ENSG00000134070	IRAK2	-3.57911	5.61951e-06
	1000	ENSG00000155659	VSIG4	-3.58535	7.46963e-05
	1001	ENSG00000138207	RBP4	-3.59217	0.000619819
	1002	ENSG00000163464	CXCR1	-3.60825	0.00464496
	1003	ENSG00000232629	HLA-DQB2	-3.60878	0.0077113
	1004	ENSG00000180871	CXCR2	-3.61831	0.00361322
	1005	ENSG00000086300	SNX10	-3.63892	1.00277e-05
	1006	ENSG00000163154	TNFAIP8L2	-3.63901	3.65432e-05
	1007	ENSG00000121769	FABP3	-3.65482	0.000805981
	1008	ENSG00000170743	SYT9	-3.65728	0.0253899
	1009	ENSG00000126353	CCR7	-3.6596	0.00112847
	1010	ENSG00000108846	ABCC3	-3.66059	6.71916e-07
	1011	ENSG00000102970	CCL17	-3.66572	0.00109819
	1012	ENSG00000118785	SPP1	-3.66712	0.000872651
	1013	ENSG00000127129	EDN2	-3.66874	0.026218
	1014	ENSG00000197421	GGT3P	-3.66909	0.00231122
	1015	ENSG00000170909	OSCAR	-3.69641	0.00220764
	1016	ENSG00000166501	PRKCB	-3.70136	0.00025482
	1017	ENSG00000179344	HLA-DQB1	-3.71559	0.000979946
	1018	ENSG00000133475	GGT2	-3.7181	0.000400146
	1019	ENSG00000087589	CASS4	-3.72154	0.00200254
	1020	ENSG00000146192	FGD2	-3.72412	2.69027e-05
	1021	ENSG00000151632	AKR1C2	-3.73663	0.0033917
	1022	ENSG00000128805	ARHGAP22	-3.76535	3.13542e-06
	1023	ENSG00000179583	CIITA	-3.77456	0.000337665
	1024	ENSG00000117091	CD48	-3.78037	0.000373097
	1025	ENSG00000118849	RARRES1	-3.78977	6.80458e-05
	1026	ENSG00000204472	AIF1	-3.79558	8.81237e-05
	1027	ENSG00000229314	ORM1	-3.81194	0.00563143
	1028	ENSG00000232810	TNF	-3.8156	8.5242e-05
	1029	ENSG00000153976	HS3ST3A1	-3.82545	0.000488106
	1030	ENSG00000160013	PTGIR	-3.82689	0.000945058
	1031	ENSG00000163993	S100P	-3.82947	0.00369597
	1032	ENSG00000176887	SOX11	-3.83153	0.0157104
	1033	ENSG00000171777	RASGRP4	-3.83266	0.000357805
	1034	ENSG00000163083	INHBB	-3.83921	4.89075e-06
	1035	ENSG00000167613	LAIR1	-3.86369	3.37783e-05
	1036	ENSG00000160255	ITGB2	-3.86437	0.000218648
	1037	ENSG00000187037	GPR141	-3.87253	0.000323594
	1038	ENSG00000007908	SELE	-3.87689	0.000365533
	1039	ENSG00000115165	CYTIP	-3.89136	0.00018771
	1040	ENSG00000187474	FPR3	-3.89336	7.0566e-05
	1041	ENSG00000122862	SRGN	-3.90149	0.000147622
	1042	ENSG00000120280	CXorf21	-3.9117	1.38687e-05
	1043	ENSG00000073737	DHRS9	-3.91629	0.000432204
	1044	ENSG00000197406	DIO3	-3.92035	0.000325216
	1045	ENSG00000160593	AMICA1	-3.92225	0.000403953
	1046	ENSG00000129277	CCL4	-3.93511	0.00025652
	1047	ENSG00000170044	ZPLD1	-3.95681	0.0193219
	1048	ENSG00000204287	HLA-DRA	-3.96543	9.6377e-05
	1049	ENSG00000211899	IGHM	-3.96702	0.00837836
	1050	ENSG00000174945	AMZ1	-3.96717	0.000195855
	1051	ENSG00000066294	CD84	-3.96773	3.02468e-05
	1052	ENSG00000121858	TNFSF10	-4.02025	1.73508e-07
	1053	ENSG00000136244	IL6	-4.03501	0.00806711
	1054	ENSG00000163739	CXCL1	-4.03998	0.0178156
	1055	ENSG00000244682	FCGR2C	-4.04587	0.00834793
	1056	ENSG00000127507	EMR2	-4.05176	2.29743e-06
	1057	ENSG00000180061	TMEM150B	-4.05827	0.0168107
	1058	ENSG00000198019	FCGR1B	-4.06317	0.00629505
	1059	ENSG00000243649	CFB	-4.06584	0.000415147
	1060	ENSG00000146674	IGFBP3	-4.06935	5.77212e-06
	1061	ENSG00000163661	PTX3	-4.07011	0.00515258
	1062	ENSG00000113749	HRH2	-4.08203	0.0126306
	1063	ENSG00000090104	RGS1	-4.08204	4.92867e-06
	1064	ENSG00000162654	GBP4	-4.08321	0.000686577
	1065	ENSG00000216522	AC011718.1	-4.11572	0.00716599
	1066	ENSG00000162949	CAPN13	-4.11712	0.00122755
	1067	ENSG00000064205	WISP2	-4.1173	9.96218e-05
	1068	ENSG00000250771	RP11-153M7.3	-4.11748	0.0495115
	1069	ENSG00000124102	PI3	-4.1179	0.0172975
	1070	ENSG00000127951	FGL2	-4.1345	1.3243e-05
	1071	ENSG00000225492	GBP1P1	-4.14617	0.0066722
	1072	ENSG00000128422	KRT17	-4.16123	0.00425444
	1073	ENSG00000164691	TAGAP	-4.17375	0.000179404
	1074	ENSG00000204482	LST1	-4.17424	7.88979e-06
	1075	ENSG00000162711	NLRP3	-4.20519	0.000665873
	1076	ENSG00000160883	HK3	-4.20773	0.000310095
	1077	ENSG00000163898	LIPH	-4.21037	0.000697874
	1078	ENSG00000112303	VNN2	-4.21496	0.00179001
	1079	ENSG00000183038	GGTLC3	-4.21817	0.00243426
	1080	ENSG00000155465	SLC7A7	-4.21913	4.46183e-06
	1081	ENSG00000143226	FCGR2A	-4.22019	1.63738e-05
	1082	ENSG00000163751	CPA3	-4.22326	0.0227326
	1083	ENSG00000162692	VCAM1	-4.22545	3.97662e-05
	1084	ENSG00000172927	MYEOV	-4.22691	0.00166953
	1085	ENSG00000137959	IFI44L	-4.23637	0.00196976
	1086	ENSG00000146374	RSPO3	-4.23754	3.37783e-05
	1087	ENSG00000132514	CLEC10A	-4.24513	0.000755948
	1088	ENSG00000087916	SLC6A14	-4.24618	0.00798339
	1089	ENSG00000086548	CEACAM6	-4.26663	0.000100011
	1090	ENSG00000111729	CLEC4A	-4.27432	0.000276082
	1091	ENSG00000145824	CXCL14	-4.27616	0.000335105
	1092	ENSG00000138316	ADAMTS14	-4.27993	0.000122715
	1093	ENSG00000010671	BTK	-4.28008	2.56631e-05
	1094	ENSG00000155307	SAMSN1	-4.28956	0.000116408
	1095	ENSG00000089558	KCNH4	-4.2974	0.00714912
	1096	ENSG00000224045	RP11-98L5.4	-4.29913	0.00274257
	1097	ENSG00000205846	CLEC6A	-4.35123	0.00912844
	1098	ENSG00000198796	ALPK2	-4.36257	5.0718e-05
	1099	ENSG00000160326	SLC2A6	-4.37155	0.000103636
	1100	ENSG00000188404	SELL	-4.38373	0.000135832
	1101	ENSG00000104783	KCNN4	-4.41373	0.000749784
	1102	ENSG00000123838	C4BPA	-4.42669	4.34666e-08
	1103	ENSG00000114013	CD86	-4.45036	0.000138832
	1104	ENSG00000163823	CCR1	-4.45117	1.13764e-05
	1105	ENSG00000140015	KCNH5	-4.46082	0.000335046
	1106	ENSG00000213088	DARC	-4.48476	0.000349754
	1107	ENSG00000066336	SPI1	-4.48871	2.15391e-05
	1108	ENSG00000140749	IGSF6	-4.49902	5.84322e-06
	1109	ENSG00000101017	CD40	-4.50168	2.28332e-05
	1110	ENSG00000211677	IGLC2	-4.51168	0.0184957
	1111	ENSG00000054356	PTPRN	-4.51628	0.00338571
	1112	ENSG00000083782	EPYC	-4.53562	0.00125218
	1113	ENSG00000175857	GAPT	-4.55392	4.36126e-06
	1114	ENSG00000168995	SIGLEC7	-4.55858	0.000481513
	1115	ENSG00000121552	CSTA	-4.55999	3.97662e-05
	1116	ENSG00000175426	PCSK1	-4.58219	0.0037742
	1117	ENSG00000010030	ETV7	-4.58916	0.000492182
	1118	ENSG00000259284	RP11-162I7.1	-4.61129	0.000335105
	1119	ENSG00000137077	CCL21	-4.61656	0.00573599
	1120	ENSG00000211890	IGHA2	-4.63979	0.0148661
	1121	ENSG00000132965	ALOX5AP	-4.64803	1.13764e-05
	1122	ENSG00000171860	C3AR1	-4.65218	9.51141e-05
	1123	ENSG00000117115	PADI2	-4.66472	0.000972631
	1124	ENSG00000166527	CLEC4D	-4.67239	0.0134484
	1125	ENSG00000178860	MSC	-4.67321	2.52432e-05
	1126	ENSG00000102524	TNFSF13B	-4.67991	6.69762e-05
	1127	ENSG00000170961	HAS2	-4.68517	0.000120006
	1128	ENSG00000115008	IL1A	-4.70485	0.00232902
	1129	ENSG00000121807	CCR2	-4.72248	0.000146219
	1130	ENSG00000165685	TMEM52B	-4.73178	0.000684827
	1131	ENSG00000161944	ASGR2	-4.73503	0.00275616
	1132	ENSG00000100292	HMOX1	-4.74793	4.48058e-05
	1133	ENSG00000186074	CD300LF	-4.75322	3.27521e-05
	1134	ENSG00000172236	TPSAB1	-4.76111	0.0252243
	1135	ENSG00000104415	WISP1	-4.77274	2.35058e-05
	1136	ENSG00000058335	RASGRF1	-4.77304	0.00132476
	1137	ENSG00000123685	BATF3	-4.77941	1.68746e-06
	1138	ENSG00000145416	MARCH1	-4.78435	7.31567e-05
	1139	ENSG00000124602	UNC5CL	-4.78524	9.16861e-08
	1140	ENSG00000204542	C6orf15	-4.79204	0.0106159
	1141	ENSG00000136634	IL10	-4.8395	0.000264382
	1142	ENSG00000148702	HABP2	-4.84688	6.00241e-08
	1143	ENSG00000129450	SIGLEC9	-4.85195	3.38855e-05
	1144	ENSG00000163563	MNDA	-4.86118	3.59383e-05
	1145	ENSG00000166523	CLEC4E	-4.86119	5.42292e-05
	1146	ENSG00000197646	PDCD1LG2	-4.86322	0.000108808
	1147	ENSG00000211893	IGHG2	-4.874	0.0177607
	1148	ENSG00000186818	LILRB4	-4.89017	0.000312352
	1149	ENSG00000150551	LYPD1	-4.92384	2.26692e-07
	1150	ENSG00000166670	MMP10	-4.93033	0.00347244
	1151	ENSG00000108405	P2RX1	-4.94378	0.000157648
	1152	ENSG00000197253	TPSB2	-4.9454	0.0285006
	1153	ENSG00000173110	HSPA6	-4.9544	0.000312266
	1154	ENSG00000148344	PTGES	-4.96808	5.92346e-05
	1155	ENSG00000103522	IL21R	-4.97739	0.000697874
	1156	ENSG00000128342	LIF	-4.9866	5.60268e-06
	1157	ENSG00000175489	LRRC25	-5.00302	6.86523e-05
	1158	ENSG00000134321	RSAD2	-5.01198	0.000322123
	1159	ENSG00000260802	LINC00890	-5.01694	0.0230319
	1160	ENSG00000116701	NCF2	-5.02208	5.15463e-05
	1161	ENSG00000186047	DLEU7	-5.03688	0.000801145
	1162	ENSG00000125730	C3	-5.04392	4.92867e-06
	1163	ENSG00000136689	IL1RN	-5.05151	0.00123386
	1164	ENSG00000171724	VAT1L	-5.0576	0.000328289
	1165	ENSG00000171631	P2RY6	-5.0665	4.08217e-05
	1166	ENSG00000170425	ADORA2B	-5.11146	0.0032433
	1167	ENSG00000124466	LYPD3	-5.13072	9.62069e-06
	1168	ENSG00000100079	LGALS2	-5.13137	0.000872651
	1169	ENSG00000211445	GPX3	-5.16456	2.03186e-05
	1170	ENSG00000078081	LAMP3	-5.1648	1.0167e-05
	1171	ENSG00000134028	ADAMDEC1	-5.17754	0.00249748
	1172	ENSG00000170956	CEACAM3	-5.18288	0.0141607
	1173	ENSG00000184408	KCND2	-5.18956	1.90627e-05
	1174	ENSG00000172602	RND1	-5.19356	1.01707e-05
	1175	ENSG00000119535	CSF3R	-5.19444	3.76958e-05
	1176	ENSG00000115956	PLEK	-5.21793	3.37783e-05
	1177	ENSG00000104435	STMN2	-5.22271	0.0004616
	1178	ENSG00000121797	CCRL2	-5.30228	4.24399e-05
	1179	ENSG00000130487	KLHDC7B	-5.31933	0.0014916
	1180	ENSG00000165168	CYBB	-5.34127	1.13764e-05
	1181	ENSG00000226025	LGALS17A	-5.34504	0.00429268
	1182	ENSG00000198829	SUCNR1	-5.35516	5.7918e-05
	1183	ENSG00000112195	TREML2	-5.3713	0.00782229
	1184	ENSG00000172243	CLEC7A	-5.39498	5.34135e-05
	1185	ENSG00000155629	PIK3AP1	-5.39861	4.45296e-05
	1186	ENSG00000090339	ICAM1	-5.45413	1.91564e-06
	1187	ENSG00000084628	NKAIN1	-5.48361	0.00281173
	1188	ENSG00000105967	TFEC	-5.51894	2.10601e-05
	1189	ENSG00000161929	SCIMP	-5.55095	1.07055e-05
	1190	ENSG00000166741	NNMT	-5.56066	1.41857e-10
	1191	ENSG00000182487	NCF1B	-5.57028	0.000135832
	1192	ENSG00000150337	FCGR1A	-5.57525	9.49515e-05
	1193	ENSG00000166396	SERPINB7	-5.58972	0.000365902
	1194	ENSG00000158517	NCF1	-5.60899	0.000141058
	1195	ENSG00000091106	NLRC4	-5.61077	0.000158118
	1196	ENSG00000181631	P2RY13	-5.61661	5.25436e-05
	1197	ENSG00000239998	LILRA2	-5.67474	0.00183543
	1198	ENSG00000093134	VNN3	-5.6774	0.000623064
	1199	ENSG00000169495	HTRA4	-5.70959	1.00277e-05
	1200	ENSG00000088386	SLC15A1	-5.74432	2.77825e-06
	1201	ENSG00000120949	TNFRSF8	-5.75405	1.31336e-05
	1202	ENSG00000124731	TREM1	-5.80948	0.00033527
	1203	ENSG00000255790	RP11-711K1.7	-5.92922	0.000335105
	1204	ENSG00000244734	HBB	-5.98941	0.00511964
	1205	ENSG00000181374	CCL13	-6.01956	8.78046e-06
	1206	ENSG00000203710	CR1	-6.03707	0.000488106
	1207	ENSG00000162747	FCGR3B	-6.04177	0.00622718
	1208	ENSG00000117090	SLAMF1	-6.08383	0.000352111
	1209	ENSG00000137673	MMP7	-6.08783	8.85096e-06
	1210	ENSG00000203747	FCGR3A	-6.10543	3.56966e-05
	1211	ENSG00000204577	LILRB3	-6.1196	0.000403793
	1212	ENSG00000121594	CD80	-6.13472	0.000782324
	1213	ENSG00000158714	SLAMF8	-6.16284	9.48734e-06
	1214	ENSG00000165178	NCF1C	-6.17341	0.000128256
	1215	ENSG00000177575	CD163	-6.17563	0.000122715
	1216	ENSG00000196209	SIRPB2	-6.17744	0.000430825
	1217	ENSG00000134668	SPOCD1	-6.18596	0.000485097
	1218	ENSG00000185087	FAM169B	-6.20108	5.1887e-05
	1219	ENSG00000100368	CSF2RB	-6.20996	3.37783e-05
	1220	ENSG00000101336	HCK	-6.25529	3.43686e-06
	1221	ENSG00000112394	SLC16A10	-6.28214	0.0038786
	1222	ENSG00000090382	LYZ	-6.29421	4.11433e-05
	1223	ENSG00000021852	C8B	-6.30071	1.06427e-06
	1224	ENSG00000175315	CST6	-6.33478	0.000832244
	1225	ENSG00000006075	CCL3	-6.48235	4.92867e-06
	1226	ENSG00000255833	TIFAB	-6.5141	0.000816845
	1227	ENSG00000172724	CCL19	-6.55084	0.00081682
	1228	ENSG00000169403	PTAFR	-6.59263	8.97145e-06
	1229	ENSG00000110347	MMP12	-6.63343	0.000230481
	1230	ENSG00000142512	SIGLEC10	-6.6973	1.16895e-06
	1231	ENSG00000105376	ICAM5	-6.69769	0.00450391
	1232	ENSG00000187957	DNER	-6.78652	6.71916e-07
	1233	ENSG00000166923	GREM1	-6.84035	0.000539513
	1234	ENSG00000230024	RP11-95P13.1	-6.87195	7.46963e-05
	1235	ENSG00000122133	PAEP	-6.87494	0.00014193
	1236	ENSG00000108691	CCL2	-6.87706	5.61987e-06
	1237	ENSG00000262973	RP11-708H21.4	-6.89994	0.00870307
	1238	ENSG00000104918	RETN	-6.97354	0.0214439
	1239	ENSG00000099985	OSM	-7.002	1.08401e-07
	1240	ENSG00000104972	LILRB1	-7.08706	3.44612e-05
	1241	ENSG00000174837	EMR1	-7.09379	0.00269203
	1242	ENSG00000026751	SLAMF7	-7.10159	0.000254873
	1243	ENSG00000171051	FPR1	-7.24129	0.000114604
	1244	ENSG00000206172	HBA1	-7.26365	0.0023165
	1245	ENSG00000223552	RP11-24F11.2	-7.27923	0.000158496
	1246	ENSG00000115009	CCL20	-7.35508	0.000259881
	1247	ENSG00000188536	HBA2	-7.39175	0.00206025
	1248	ENSG00000103313	MEFV	-7.48342	0.00104145
	1249	ENSG00000129988	LBP	-7.5139	0.00109849
	1250	ENSG00000169385	RNASE2	-7.51782	4.45296e-05
	1251	ENSG00000207939	MIR223	-7.57526	6.74514e-05
	1252	ENSG00000182782	HCAR2	-7.6281	0.000576399
	1253	ENSG00000104951	IL4I1	-7.6386	7.90174e-05
	1254	ENSG00000224397	RP11-290F20.3	-7.71941	8.81537e-06
	1255	ENSG00000163220	S100A9	-7.79198	3.37783e-05
	1256	ENSG00000072694	FCGR2B	-7.85687	0.00040972
	1257	ENSG00000125398	SOX9	-7.96109	1.01081e-07
	1258	ENSG00000104974	LILRA1	-8.03387	4.48058e-05
	1259	ENSG00000085265	FCN1	-8.13883	0.000444871
	1260	ENSG00000163734	CXCL3	-8.15716	0.000426115
	1261	ENSG00000134548	C12orf39	-8.19581	1.59466e-06
	1262	ENSG00000196611	MMP1	-8.28801	9.43652e-05
	1263	ENSG00000188133	TMEM215	-8.34711	5.55175e-05
	1264	ENSG00000108700	CCL8	-8.35505	0.00029824
	1265	ENSG00000244482	LILRA6	-8.40169	0.00028834
	1266	ENSG00000229754	CXCR2P1	-8.52804	0.000820523
	1267	ENSG00000143768	LEFTY2	-8.55647	0.00416551
	1268	ENSG00000157551	KCNJ15	-8.59246	4.0754e-05
	1269	ENSG00000163421	PROK2	-8.60113	0.010111
	1270	ENSG00000187775	DNAH17	-8.91995	0.0109738
	1271	ENSG00000138755	CXCL9	-9.04606	9.56378e-05
	1272	ENSG00000137675	MMP27	-9.06434	3.97667e-05
	1273	ENSG00000154451	GBP5	-9.10905	0.000169233
	1274	ENSG00000171560	FGA	-9.18906	0.00234414
	1275	ENSG00000101916	TLR8	-9.34456	6.91876e-05
	1276	ENSG00000106178	CCL24	-9.35133	0.000253962
	1277	ENSG00000105352	CEACAM4	-9.36532	0.000253962
	1278	ENSG00000131042	LILRB2	-9.42923	9.62297e-05
	1279	ENSG00000178776	C5orf46	-9.46313	0.000580923
	1280	ENSG00000183019	C19orf59	-9.51666	0.000114932
	1281	ENSG00000106258	CYP3A5	-9.53996	1.98109e-06
	1282	ENSG00000120217	CD274	-9.77995	1.63738e-05
	1283	ENSG00000205020	CCL4L1	-9.8285	0.000253962
	1284	ENSG00000157890	MEGF11	-9.85844	0.00125218
	1285	ENSG00000197262	CCL4L2	-9.99874	0.000408073
	1286	ENSG00000248323	LUCAT1	-10.2067	0.000114932
	1287	ENSG00000254415	SIGLEC14	-10.2435	0.00627137
	1288	ENSG00000256515	CCL3L3	-10.3146	0.000180812
	1289	ENSG00000173391	OLR1	-10.3506	3.37783e-05
	1290	ENSG00000186583	SPATC1	-10.6441	0.0011262
	1291	ENSG00000105205	CLC	-10.6607	0.000310528
	1292	ENSG00000019169	MARCO	-10.7555	0.00093527
	1293	ENSG00000205021	CCL3L1	-10.768	0.000249373
	1294	ENSG00000258227	CLEC5A	-10.8359	1.73996e-05
	1295	ENSG00000131355	EMR3	-10.9487	0.000179404
	1296	ENSG00000177807	KCNJ10	-11.111	0.00503644
	1297	ENSG00000188820	FAM26F	-11.21	1.73996e-05
	1298	ENSG00000143546	S100A8	-11.5004	2.52432e-05
	1299	ENSG00000268734	CTB-61M7.2	-11.5157	0.000875459
	1300	ENSG00000228314	CYP4F29P	-11.8108	0.00259651
	1301	ENSG00000187116	LILRA5	-12.1087	3.42635e-05
	1302	ENSG00000006074	CCL18	-12.2114	8.19821e-07
	1303	ENSG00000167236	CCL23	-12.2947	7.96379e-07
	1304	ENSG00000168685	IL7R	-12.3077	1.73996e-05
	1305	ENSG00000153292	GPR110	-12.3591	5.29678e-08
	1306	ENSG00000019186	CYP24A1	-12.5338	8.19821e-07
	1307	ENSG00000186431	FCAR	-12.7409	9.14079e-05
	1308	ENSG00000122641	INHBA	-12.9445	2.55206e-06
	1309	ENSG00000123610	TNFAIP6	-13.3185	7.34178e-06
	1310	ENSG00000149968	MMP3	-13.6001	6.80458e-05
	1311	ENSG00000169248	CXCL11	-13.6964	0.000341363
	1312	ENSG00000255398	HCAR3	-13.8274	3.50454e-05
	1313	ENSG00000140379	BCL2A1	-13.8401	1.13535e-05
	1314	ENSG00000103569	AQP9	-14.2385	5.72449e-05
	1315	ENSG00000057149	SERPINB3	-14.2599	0.000319108
	1316	ENSG00000185897	FFAR3	-14.49	0.000295961
	1317	ENSG00000169245	CXCL10	-14.5057	2.72185e-05
	1318	ENSG00000197632	SERPINB2	-14.5532	0.000375095
	1319	ENSG00000139572	GPR84	-14.6103	1.00277e-05
	1320	ENSG00000163736	PPBP	-14.683	0.00855977
	1321	ENSG00000186407	CD300E	-14.8515	7.62971e-05
	1322	ENSG00000171564	FGB	-16.3478	4.27796e-05
	1323	ENSG00000118113	MMP8	-16.4311	0.00165476
	1324	ENSG00000050730	TNIP3	-16.9234	0.000357805
	1325	ENSG00000125538	IL1B	-17.1807	6.15546e-06
	1326	ENSG00000171049	FPR2	-17.6893	1.35737e-05
	1327	ENSG00000128383	APOBEC3A	-18.7339	0.000143043
	1328	ENSG00000169429	IL8	-19.1651	3.71056e-05
	1329	ENSG00000126262	FFAR2	-20.1102	1.90627e-05
	1330	ENSG00000100985	MMP9	-20.6437	4.36126e-06
	1331	ENSG00000132693	CRP	-21.8892	0.000591963
	1332	ENSG00000163735	CXCL5	-22.7108	0.000256309
	1333	ENSG00000137757	CASP5	-23.3029	0.000121688
	1334	ENSG00000164266	SPINK1	-27.4847	2.52126e-07
	1335	ENSG00000108688	CCL7	-39.2456	3.19349e-05
	1336	ENSG00000170866	LILRA3	-112.601	0.00205956
	1337	ENSG00000197888	UGT2B17	-132.366	0.000217383
Delayed vs. Advanced	1	ENSG00000091138	SLC26A3	187.412	1.25651e-07
	2	ENSG00000243236	RP1-214M20.2	142.078	1.22091e-05
	3	ENSG00000169903	TM4SF4	130.683	3.07566e-09
	4	ENSG00000171199	PROL1	89.8564	2.07874e-38
	5	ENSG00000126890	CTAG2	87.7488	0.0416724
	6	ENSG00000145832	SLC25A48	74.2765	6.91207e-40
	7	ENSG00000171195	MUC7	60.6515	5.65992e-12
	8	ENSG00000253978	CTB-178M22.2	58.1358	2.57759e-11
	9	ENSG00000260019	RP11-218F4.1	57.9433	5.26122e-08
	10	ENSG00000004948	CALCR	48.9263	6.31219e-10
	11	ENSG00000121742	GJB6	46.4788	1.405e-11
	12	ENSG00000253433	AC083843.3	42.5896	5.75329e-13
	13	ENSG00000204049	AL391421.1	37.0887	1.93535e-19
	14	ENSG00000177023	DEFB104B	37.0728	1.55403e-05
	15	ENSG00000176782	DEFB104A	35.4671	1.43116e-05
	16	ENSG00000229385	AC010975.1	34.8804	1.31025e-15
	17	ENSG00000167346	MMP26	34.8107	1.10904e-08
	18	ENSG00000116983	HPCAL4	34.0585	3.98098e-06
	19	ENSG00000119121	TRPM6	34.0321	9.11919e-24
	20	ENSG00000110975	SYT10	32.1911	8.90618e-07
	21	ENSG00000162006	MSLNL	31.8662	1.08943e-10
	22	ENSG00000261645	DISC1FP1	31.6287	2.15686e-11
	23	ENSG00000233491	AC010091.1	31.2783	1.68131e-10
	24	ENSG00000150201	FXYD4	29.4144	3.83663e-27
	25	ENSG00000075673	ATP12A	28.7749	1.37208e-06
	26	ENSG00000239828	RP11-446H18.5	25.7637	4.82986e-15
	27	ENSG00000090512	FETUB	24.955	1.99091e-10
	28	ENSG00000243064	ABCC13	23.0341	4.24312e-05
	29	ENSG00000165985	C1QL3	22.7281	0.000114017
	30	ENSG00000184709	LRRC26	22.3529	2.70133e-12
	31	ENSG00000177300	CLDN22	21.8739	3.32436e-07
	32	ENSG00000171487	NLRP5	20.3296	1.48784e-08
	33	ENSG00000253649	PRSS51	20.1743	1.13148e-09
	34	ENSG00000185758	CLDN24	19.9168	1.36512e-05
	35	ENSG00000081479	LRP2	19.8417	3.72527e-11
	36	ENSG00000122733	KIAA1045	19.8379	3.4615e-19
	37	ENSG00000249465	RBMXP4	19.2624	3.21422e-13
	38	ENSG00000095596	CYP26A1	19.0053	3.65599e-12
	39	ENSG00000185247	MAGEA11	18.8789	1.9523e-08
	40	ENSG00000114854	TNNC1	18.3492	1.15888e-15
	41	ENSG00000062096	ARSF	17.761	7.17963e-11
	42	ENSG00000058404	CAMK2B	17.6564	2.19531e-14
	43	ENSG00000259341	RP11-20G13.1	17.0909	1.65344e-12
	44	ENSG00000144847	IGSF11	16.9735	4.90419e-33
	45	ENSG00000255007	CTD-2589M5.4	16.1267	1.37774e-25
	46	ENSG00000234155	RP11-30P6.6	15.9231	1.63421e-14
	47	ENSG00000186326	RGS9BP	15.2488	5.61129e-13
	48	ENSG00000214128	TMEM213	14.6029	8.44912e-06
	49	ENSG00000082556	OPRK1	14.4925	4.94884e-14
	50	ENSG00000156219	ART3	14.489	0.00531069
	51	ENSG00000144452	ABCA12	14.4427	1.05181e-16
	52	ENSG00000066032	CTNNA2	14.2602	3.02553e-16
	53	ENSG00000188089	PLA2G4E	14.2223	1.72292e-10
	54	ENSG00000247844	CCAT1	14.1874	5.5606e-19
	55	ENSG00000145794	MEGF10	14.1462	7.29994e-16
	56	ENSG00000186205	MARC1	14.0741	6.72556e-24
	57	ENSG00000260186	RP11-481J2.2	14.0447	3.60708e-18
	58	ENSG00000159337	PLA2G4D	13.8351	4.00668e-07
	59	ENSG00000197181	PIWIL2	13.7714	6.7935e-34
	60	ENSG00000237949	LINC00844	13.7381	2.25452e-16
	61	ENSG00000026559	KCNG1	13.7266	1.72244e-07
	62	ENSG00000165300	SLITRK5	13.6286	3.73191e-12
	63	ENSG00000135346	CGA	13.1402	1.83388e-06
	64	ENSG00000240541	TM4SF1-AS1	13.0437	5.8289e-10
	65	ENSG00000234965	SHISA8	12.2398	3.58689e-09
	66	ENSG00000249577	CTD-2195M15.1	12.0653	4.66614e-09
	67	ENSG00000185303	SFTPA2	11.9742	5.09366e-08
	68	ENSG00000138759	FRAS1	11.8793	6.75763e-16
	69	ENSG00000105825	TFPI2	11.7732	1.95282e-23
	70	ENSG00000140090	SLC24A4	11.6917	4.53594e-12
	71	ENSG00000168907	PLA2G4F	11.2895	6.43051e-36
	72	ENSG00000127249	ATP13A4	11.2661	5.45713e-31
	73	ENSG00000259793	RP11-400N9.1	11.2162	2.2402e-06
	74	ENSG00000248596	RP11-844P9.2	10.8629	3.88831e-15
	75	ENSG00000185736	ADARB2	10.6769	3.75464e-10
	76	ENSG00000126562	WNK4	10.6717	4.66374e-14
	77	ENSG00000198454	C9orf141	10.6559	2.13369e-06
	78	ENSG00000134258	VTCN1	10.6502	1.84478e-13
	79	ENSG00000152931	PART1	10.5991	1.42301e-16
	80	ENSG00000264269	RP11-15F12.1	10.5802	1.1182e-15
	81	ENSG00000168702	LRP1B	10.4588	1.77144e-09
	82	ENSG00000184925	LCN12	10.4404	3.24229e-11
	83	ENSG00000172137	CALB2	10.3309	0.00440913
	84	ENSG00000233485	RP3-467K16.2	10.3002	5.49741e-07
	85	ENSG00000188517	COL25A1	10.2994	6.03153e-25
	86	ENSG00000232310	RP11-557H15.4	10.0696	1.16343e-05
	87	ENSG00000203972	GLYATL3	10.0619	0.000608306
	88	ENSG00000236155	RP11-231P20.2	9.90309	3.75856e-11
	89	ENSG00000101349	PAK7	9.83079	0.000414395
	90	ENSG00000212993	POU5F1B	9.75936	7.04709e-17
	91	ENSG00000080166	DCT	9.68772	1.83392e-12
	92	ENSG00000144406	UNC80	9.67479	2.97936e-11
	93	ENSG00000253929	RP11-382A18.2	9.65815	4.59289e-10
	94	ENSG00000108984	MAP2K6	9.57005	1.28839e-14
	95	ENSG00000134020	PEBP4	9.496	5.9193e-05
	96	ENSG00000259052	AL157871.2	9.47935	4.61214e-22
	97	ENSG00000214076	CPSF1P1	9.38977	1.48495e-07
	98	ENSG00000238039	AF011889.2	9.29151	8.3476e-08
	99	ENSG00000122012	SV2C	9.13395	1.58522e-14
	100	ENSG00000165474	GJB2	9.10721	2.44816e-06
	101	ENSG00000241106	HLA-DOB	9.09483	7.18398e-23
	102	ENSG00000254166	RP11-255B23.4	8.92774	2.08084e-08
	103	ENSG00000150672	DLG2	8.92117	1.10004e-08
	104	ENSG00000232721	RP11-403I13.5	8.82083	1.5493e-06
	105	ENSG00000188488	SERPINA5	8.7445	1.3573e-18
	106	ENSG00000100665	SERPINA4	8.72742	1.21132e-06
	107	ENSG00000094796	KRT31	8.62873	0.000131499
	108	ENSG00000140835	CHST4	8.56643	7.69104e-09
	109	ENSG00000267194	RP1-193H18.2	8.54884	5.80119e-15
	110	ENSG00000151150	ANK3	8.53441	1.71039e-40
	111	ENSG00000241111	RP11-129B22.1	8.51681	1.28442e-06
	112	ENSG00000258548	LINC00645	8.35536	1.00617e-05
	113	ENSG00000273319	RP11-138A9.2	8.35524	2.54226e-05
	114	ENSG00000105929	ATP6V0A4	8.29612	0.00020465
	115	ENSG00000157315	TMED6	8.1744	0.000263589
	116	ENSG00000178287	SPAG11A	8.13455	5.59509e-05
	117	ENSG00000227835	CARM1P1	8.11443	7.62467e-07
	118	ENSG00000237512	UNC5B-AS1	8.03029	2.02228e-07
	119	ENSG00000135447	PPP1R1A	7.98968	4.31853e-11
	120	ENSG00000247950	SEC24B-AS1	7.9873	2.98517e-17
	121	ENSG00000184343	SRPK3	7.89671	6.15737e-07
	122	ENSG00000264604	AL158069.1	7.89537	3.60404e-12
	123	ENSG00000271714	CTD-2377O17.1	7.88774	6.52496e-13
	124	ENSG00000041353	RAB27B	7.85507	8.31806e-17
	125	ENSG00000205038	PKHD1L1	7.79771	5.81724e-06
	126	ENSG00000139737	SLAIN1	7.79756	1.49864e-41
	127	ENSG00000124743	KLHL31	7.78358	1.49357e-26
	128	ENSG00000267549	AC006116.17	7.76644	8.85414e-19
	129	ENSG00000132749	MTL5	7.7053	1.71156e-47
	130	ENSG00000104313	EYA1	7.61139	5.03708e-16
	131	ENSG00000180178	AC018865.8	7.58486	5.69603e-09
	132	ENSG00000131650	KREMEN2	7.57418	2.43201e-09
	133	ENSG00000130054	FAM155B	7.55844	3.93121e-28
	134	ENSG00000204323	SMIM5	7.51672	3.68077e-18
	135	ENSG00000205361	MT1DP	7.50346	4.45663e-08
	136	ENSG00000070915	SLC12A3	7.47185	4.46574e-05
	137	ENSG00000229267	AC072062.1	7.4235	1.16303e-12
	138	ENSG00000171056	SOX7	7.39798	5.73506e-12
	139	ENSG00000164871	SPAG11B	7.38131	0.00108635
	140	ENSG00000267151	MIR2117	7.30583	3.47469e-06
	141	ENSG00000187773	FAM69C	7.26189	2.87674e-11
	142	ENSG00000099960	SLC7A4	7.26019	2.09497e-06
	143	ENSG00000180251	SLC9A4	7.20752	6.76945e-06
	144	ENSG00000115616	SLC9A2	7.15058	1.67644e-08
	145	ENSG00000137857	DUOX1	7.14461	3.01814e-11
	146	ENSG00000180875	GREM2	7.14004	1.36473e-08
	147	ENSG00000180287	PLD5	7.11916	4.2078e-09
	148	ENSG00000047936	ROS1	7.11718	4.23787e-17
	149	ENSG00000213513	RP13-39P12.2	7.08599	1.58522e-14
	150	ENSG00000109193	SULT1E1	7.08431	7.65903e-08
	151	ENSG00000140254	DUOXA1	7.05798	1.48689e-14
	152	ENSG00000134216	CHIA	7.0523	0.00573588
	153	ENSG00000234232	RP11-353N4.5	6.94579	5.11684e-12
	154	ENSG00000233705	SLC26A4-AS1	6.91867	9.00889e-06
	155	ENSG00000145975	FAM217A	6.83381	0.00420824
	156	ENSG00000237499	RP11-356I2.4	6.80363	1.62684e-25
	157	ENSG00000188833	ENTPD8	6.77354	7.3587e-12
	158	ENSG00000167183	PRR15L	6.75628	1.39753e-06
	159	ENSG00000080618	CPB2	6.75562	2.59527e-09
	160	ENSG00000242759	LINC00882	6.71817	1.06472e-08
	161	ENSG00000185689	C6orf201	6.63303	6.32576e-05
	162	ENSG00000237223	SULT1C2P1	6.52457	2.89669e-09
	163	ENSG00000115112	TFCP2L1	6.5036	3.66419e-12
	164	ENSG00000175183	CSRP2	6.45763	1.2054e-12
	165	ENSG00000083123	BCKDHB	6.4321	8.09081e-16
	166	ENSG00000123572	NRK	6.41171	1.14969e-08
	167	ENSG00000241489	IDS	6.40204	1.61917e-09
	168	ENSG00000188269	OR7A5	6.38684	5.06277e-11
	169	ENSG00000254024	KB-1562D12.1	6.37619	1.18714e-12
	170	ENSG00000170373	CST1	6.35017	2.43201e-09
	171	ENSG00000143858	SYT2	6.34178	3.11311e-08
	172	ENSG00000102243	VGLL1	6.33644	1.9974e-06
	173	ENSG00000214402	LCNL1	6.29137	1.85883e-12
	174	ENSG00000139144	PIK3C2G	6.27708	7.35474e-08
	175	ENSG00000085552	IGSF9	6.27029	7.51309e-13
	176	ENSG00000158125	XDH	6.26138	7.66567e-08
	177	ENSG00000130701	RBBP8NL	6.22937	2.3299e-08
	178	ENSG00000143502	SUSD4	6.13498	2.35772e-13
	179	ENSG00000184564	SLITRK6	6.12047	1.34091e-18
	180	ENSG00000237742	RP11-624M8.1	6.08988	4.0201e-10
	181	ENSG00000233559	AC016831.7	6.08581	1.0405e-07
	182	ENSG00000147434	CHRNA6	6.07339	1.18327e-06
	183	ENSG00000171435	KSR2	6.05166	7.80341e-10
	184	ENSG00000238741	SCARNA7	6.04808	1.05355e-06
	185	ENSG00000147606	SLC26A7	5.9799	2.38266e-05
	186	ENSG00000176387	HSD11B2	5.96702	1.60057e-27
	187	ENSG00000180210	F2	5.87553	0.00626493
	188	ENSG00000121270	ABCC11	5.85998	0.00227568
	189	ENSG00000134716	CYP2J2	5.85024	2.78086e-08
	190	ENSG00000242574	HLA-DMB	5.83957	1.17081e-13
	191	ENSG00000186479	RGS7BP	5.83098	2.62194e-05
	192	ENSG00000168032	ENTPD3	5.82094	7.89525e-16
	193	ENSG00000263082	CTD-2034I21.2	5.78826	1.45647e-06
	194	ENSG00000153234	NR4A2	5.77826	2.24739e-09
	195	ENSG00000232053	AC009784.3	5.76947	0.00490902
	196	ENSG00000235815	RP1-125N5.2	5.76764	0.000554894
	197	ENSG00000141579	ZNF750	5.75489	1.13977e-10
	198	ENSG00000077274	CAPN6	5.7146	1.37505e-06
	199	ENSG00000206077	ZDHHC11B	5.67618	1.11484e-07
	200	ENSG00000172824	CES4A	5.66385	2.16765e-40
	201	ENSG00000165521	EML5	5.65678	1.07027e-07
	202	ENSG00000104635	SLC39A14	5.63785	5.57829e-32
	203	ENSG00000113924	HGD	5.60105	6.71072e-30
	204	ENSG00000114638	UPK1B	5.58764	5.99996e-06
	205	ENSG00000228252	COL6A4P2	5.56404	4.8542e-05
	206	ENSG00000272264	RP11-92K15.3	5.54707	1.08535e-08
	207	ENSG00000148541	FAM13C	5.53082	4.74119e-24
	208	ENSG00000154269	ENPP3	5.53064	4.7734e-19
	209	ENSG00000009765	IYD	5.51481	2.68762e-06
	210	ENSG00000141744	PNMT	5.50701	2.78457e-15
	211	ENSG00000273274	ZBTB8B	5.50661	4.62927e-06
	212	ENSG00000170542	SERPINB9	5.48041	3.42248e-07
	213	ENSG00000260645	RP11-250B2.5	5.47433	5.11783e-13
	214	ENSG00000176928	GCNT4	5.47099	1.10853e-40
	215	ENSG00000214999	AC129492.6	5.4559	0.000831477
	216	ENSG00000227885	RP11-79N23.1	5.43481	4.09329e-05
	217	ENSG00000170624	SGCD	5.42645	2.52079e-11
	218	ENSG00000173212	MAB21L3	5.40503	1.87104e-09
	219	ENSG00000237417	XRCC6P1	5.37989	0.000746302
	220	ENSG00000203401	AC009061.1	5.36423	6.63267e-08
	221	ENSG00000197921	HES5	5.35516	7.47196e-10
	222	ENSG00000163017	ACTG2	5.35423	8.98506e-12
	223	ENSG00000140263	SORD	5.32789	1.21644e-08
	224	ENSG00000244040	IL12A-AS1	5.30285	0.00095019
	225	ENSG00000264727	RP11-680C21.1	5.28089	2.44622e-12
	226	ENSG00000154556	SORBS2	5.24667	1.58807e-35
	227	ENSG00000157087	ATP2B2	5.24124	4.08939e-12
	228	ENSG00000165905	GYLTL1B	5.21089	1.72228e-42
	229	ENSG00000069482	GAL	5.1802	3.17435e-12
	230	ENSG00000249684	RP11-423H2.3	5.17229	7.96439e-07
	231	ENSG00000164683	HEY1	5.16745	4.83594e-16
	232	ENSG00000144229	THSD7B	5.16623	4.97615e-05
	233	ENSG00000225722	RP11-706O15.8	5.15054	0.000137399
	234	ENSG00000120251	GRIA2	5.14157	0.00119581
	235	ENSG00000171130	ATP6V0E2	5.11199	1.70341e-07
	236	ENSG00000138413	IDH1	5.1034	9.51028e-16
	237	ENSG00000251992	SCARNA17	5.0885	7.16964e-06
	238	ENSG00000095932	C19orf77	5.08404	3.52866e-12
	239	ENSG00000168952	STXBP6	5.08168	3.15684e-15
	240	ENSG00000243316	GUCY2GP	5.07979	3.94395e-05
	241	ENSG00000049283	EPN3	5.01969	7.93282e-07
	242	ENSG00000155966	AFF2	5.01654	0.00012958
	243	ENSG00000164048	ZNF589	5.01539	2.5369e-19
	244	ENSG00000078114	NEBL	5.01465	7.30819e-36
	245	ENSG00000179799	OR7E22P	5.00978	5.18737e-06
	246	ENSG00000273066	RP11-216L13.19	4.98708	8.25718e-05
	247	ENSG00000245526	LINC00461	4.96777	5.62942e-11
	248	ENSG00000267472	LOC440461	4.94605	0.00020863
	249	ENSG00000259479	CTD-2008A1.2	4.93921	6.1945e-07
	250	ENSG00000100095	SEZ6L	4.93483	7.06297e-05
	251	ENSG00000165810	BTNL9	4.92877	9.40985e-07
	252	ENSG00000157152	SYN2	4.86404	1.31555e-05
	253	ENSG00000137558	PI15	4.83413	2.54419e-05
	254	ENSG00000259820	AC083843.1	4.83	2.98888e-17
	255	ENSG00000137269	LRRC1	4.81123	4.46243e-23
	256	ENSG00000179846	NKPD1	4.77768	6.25465e-07
	257	ENSG00000228238	GS1-304P7.2	4.76703	7.30556e-06
	258	ENSG00000092607	TBX15	4.75826	0.000767677
	259	ENSG00000116883	RP11-268J15.5	4.74842	7.13917e-19
	260	ENSG00000104044	OCA2	4.73881	1.48045e-07
	261	ENSG00000249049	RP11-763F8.1	4.7257	1.72447e-08
	262	ENSG00000235903	CPB2-AS1	4.71801	1.83292e-07
	263	ENSG00000163406	SLC15A2	4.70844	7.38022e-05
	264	ENSG00000095397	DFNB31	4.66881	9.91548e-15
	265	ENSG00000159231	CBR3	4.66775	3.58631e-21
	266	ENSG00000132915	PDE6A	4.65269	7.67288e-09
	267	ENSG00000050767	COL23A1	4.64667	2.56409e-07
	268	ENSG00000111907	TPD52L1	4.63793	1.25515e-25
	269	ENSG00000139292	LGR5	4.62572	1.50059e-09
	270	ENSG00000137968	SLC44A5	4.60916	2.07845e-05
	271	ENSG00000132746	ALDH3B2	4.60596	4.06641e-15
	272	ENSG00000111110	PPM1H	4.59329	7.19812e-11
	273	ENSG00000109182	CWH43	4.57512	5.69548e-08
	274	ENSG00000162873	KLHDC8A	4.5461	0.00664324
	275	ENSG00000205363	C15orf59	4.54084	1.39704e-08
	276	ENSG00000249901	RP11-781M16.2	4.53561	0.000107093
	277	ENSG00000236200	KDM4A-AS1	4.53467	0.000741754
	278	ENSG00000149150	SLC43A1	4.51665	8.31179e-20
	279	ENSG00000172828	CES3	4.51628	8.63836e-06
	280	ENSG00000163132	MSX1	4.51602	8.9626e-14
	281	ENSG00000079335	CDC14A	4.51442	6.85741e-34
	282	ENSG00000108387	SEPT4	4.49013	9.14324e-26
	283	ENSG00000250413	RP11-448G15.1	4.48726	0.00154972
	284	ENSG00000004799	PDK4	4.4433	2.07918e-08
	285	ENSG00000250889	RP11-229C3.2	4.42258	1.14729e-09
	286	ENSG00000177910	SPATA31C2	4.39815	0.00604074
	287	ENSG00000152078	TMEM56	4.39749	2.06721e-07
	288	ENSG00000124440	HIF3A	4.38108	4.59747e-07
	289	ENSG00000188452	CERKL	4.37593	2.64568e-15
	290	ENSG00000075891	PAX2	4.37041	9.8882e-28
	291	ENSG00000258504	RP11-638I2.6	4.36177	3.206e-05
	292	ENSG00000164530	PI16	4.35992	0.00434805
	293	ENSG00000249816	LINC00964	4.3595	5.08457e-05
	294	ENSG00000182870	GALNT9	4.34577	8.1939e-08
	295	ENSG00000269779	CTD-2542C24.2	4.32651	1.92419e-06
	296	ENSG00000138650	PCDH10	4.30087	1.67348e-05
	297	ENSG00000223810	KRT8P28	4.29594	0.000596036
	298	ENSG00000254911	SCARNA9	4.28569	9.79461e-06
	299	ENSG00000157613	CREB3L1	4.28195	8.76581e-11
	300	ENSG00000174788	PCP2	4.26675	1.42792e-09
	301	ENSG00000197520	FAM177B	4.25253	1.83402e-05
	302	ENSG00000104549	SQLE	4.24991	8.05165e-12
	303	ENSG00000030419	IKZF2	4.2439	2.45112e-22
	304	ENSG00000236714	AC005592.1	4.21784	0.0204423
	305	ENSG00000272720	CTA-228A9.3	4.20752	3.70057e-11
	306	ENSG00000135205	CCDC146	4.19767	2.80913e-17
	307	ENSG00000149972	CNTN5	4.19722	9.29703e-08
	308	ENSG00000240253	AC140481.7	4.1831	0.000105121
	309	ENSG00000107242	PIP5K1B	4.17821	4.1378e-21
	310	ENSG00000166165	CKB	4.17577	1.97836e-26
	311	ENSG00000224721	AC007182.6	4.16722	0.00194682
	312	ENSG00000198780	FAM169A	4.14869	8.27647e-07
	313	ENSG00000109684	CLNK	4.11953	6.77273e-10
	314	ENSG00000214578	HMGN2P15	4.10492	2.78457e-15
	315	ENSG00000055732	MCOLN3	4.09501	3.52468e-08
	316	ENSG00000185352	HS6ST3	4.09189	0.000440571
	317	ENSG00000176268	CYCSP34	4.08717	4.27268e-06
	318	ENSG00000197487	GALP	4.081	0.0413931
	319	ENSG00000197415	VEPH1	4.07129	1.22109e-07
	320	ENSG00000238290	RP11-431K24.1	4.06841	5.35999e-05
	321	ENSG00000110195	FOLR1	4.06626	0.00491306
	322	ENSG00000033867	SLC4A7	4.061	2.02757e-25
	323	ENSG00000206069	TMEM211	4.04843	0.000201782
	324	ENSG00000167964	RAB26	4.04326	1.33907e-05
	325	ENSG00000236830	CBR3-AS1	4.03463	6.87444e-24
	326	ENSG00000156463	SH3RF2	4.02954	7.23949e-07
	327	ENSG00000066382	MPPED2	4.02893	0.000110992
	328	ENSG00000134917	ADAMTS8	4.01856	2.41207e-06
	329	ENSG00000182580	EPHB3	4.0148	1.34332e-08
	330	ENSG00000251429	RP11-597D13.7	4.00927	3.17577e-07
	331	ENSG00000043039	BARX2	4.0047	2.68866e-06
	332	ENSG00000131771	PPP1R1B	3.96459	1.33412e-05
	333	ENSG00000198515	CNGA1	3.94799	0.00060054
	334	ENSG00000165795	NDRG2	3.94429	7.86951e-13
	335	ENSG00000234147	RP3-460G2.2	3.94242	0.00155789
	336	ENSG00000117598	LPPR5	3.93133	4.16265e-05
	337	ENSG00000251284	RP13-644M16.1	3.91714	0.00164423
	338	ENSG00000164070	HSPA4L	3.90685	5.26003e-05
	339	ENSG00000253284	RP11-282K24.3	3.90216	3.3763e-05
	340	ENSG00000243587	C6orf183	3.90195	6.55007e-09
	341	ENSG00000021645	NRXN3	3.88211	3.675e-16
	342	ENSG00000204136	GGTA1P	3.88126	9.09742e-09
	343	ENSG00000145247	OCIAD2	3.8811	2.09497e-06
	344	ENSG00000164736	SOX17	3.88102	2.43189e-10
	345	ENSG00000149573	MPZL2	3.87497	5.62524e-32
	346	ENSG00000160097	FNDC5	3.86843	7.61556e-06
	347	ENSG00000145390	USP53	3.86679	2.2348e-28
	348	ENSG00000100612	DHRS7	3.8588	1.30849e-14
	349	ENSG00000249599	RP11-168E14.1	3.85413	0.0116586
	350	ENSG00000131730	CKMT2	3.8463	7.30728e-20
	351	ENSG00000231764	DLX6-AS1	3.83775	1.96286e-18
	352	ENSG00000268416	CTD-2626G11.2	3.82959	1.3609e-06
	353	ENSG00000269970	RP11-498E2.9	3.82855	1.2199e-07
	354	ENSG00000101695	RNF125	3.82452	1.00214e-12
	355	ENSG00000248635	RP11-1267H10.4	3.80594	0.0340957
	356	ENSG00000214193	SH3D21	3.80423	5.13017e-21
	357	ENSG00000173406	DAB1	3.79836	2.11487e-05
	358	ENSG00000139514	SLC7A1	3.79473	4.11931e-12
	359	ENSG00000150893	FREM2	3.79153	1.1744e-09
	360	ENSG00000265399	RP13-270P17.2	3.78551	0.000444546
	361	ENSG00000186704	DTX2P1	3.78203	3.23656e-08
	362	ENSG00000100336	APOL4	3.77215	1.59893e-18
	363	ENSG00000163491	NEK10	3.75275	1.08535e-08
	364	ENSG00000197291	RAMP2-AS1	3.74937	3.90577e-15
	365	ENSG00000158560	DYNC1I1	3.74708	2.65995e-13
	366	ENSG00000196260	SFTA2	3.74023	0.00048595
	367	ENSG00000182901	RGS7	3.73865	0.000120001
	368	ENSG00000272129	RP11-250B2.6	3.73814	4.79368e-05
	369	ENSG00000124205	EDN3	3.738	4.51749e-06
	370	ENSG00000250802	ZBED3-AS1	3.72043	1.91969e-06
	371	ENSG00000087301	TXNDC16	3.71765	1.17609e-30
	372	ENSG00000116771	AGMAT	3.70426	8.68929e-13
	373	ENSG00000011677	GABRA3	3.70342	0.000938803
	374	ENSG00000203306	AP001007.1	3.68464	0.000513063
	375	ENSG00000178750	STX19	3.6824	5.68652e-09
	376	ENSG00000164124	TMEM144	3.67087	4.93817e-25
	377	ENSG00000197275	RAD54B	3.66847	3.59641e-15
	378	ENSG00000087495	PHACTR3	3.66307	9.90241e-06
	379	ENSG00000162763	LRRC52	3.63726	0.0133971
	380	ENSG00000173809	TDRD12	3.63576	0.00643732
	381	ENSG00000224259	RP11-48O20.4	3.63567	0.00016484
	382	ENSG00000108932	SLC16A6	3.63054	0.000319753
	383	ENSG00000233967	RP11-250B2.3	3.61859	1.86318e-06
	384	ENSG00000267383	CTC-260E6.6	3.60918	0.00131427
	385	ENSG00000171368	TPPP	3.59902	0.000131444
	386	ENSG00000116711	PLA2G4A	3.59065	1.62888e-12
	387	ENSG00000203943	SAMD13	3.56932	7.41756e-10
	388	ENSG00000253966	CTC-455F18.3	3.56802	0.00358827
	389	ENSG00000183569	SERHL2	3.56107	9.77212e-10
	390	ENSG00000162951	LRRTM1	3.556	0.00102604
	391	ENSG00000104055	TGM5	3.54308	9.05697e-08
	392	ENSG00000173452	TMEM196	3.54107	0.000452218
	393	ENSG00000160224	AIRE	3.53111	0.00740773
	394	ENSG00000101951	PAGE4	3.5301	0.00990976
	395	ENSG00000164855	TMEM184A	3.52717	3.01821e-33
	396	ENSG00000241769	LINC00893	3.51996	5.91477e-10
	397	ENSG00000213171	LINGO4	3.50931	0.000174397
	398	ENSG00000177685	EFCAB4A	3.50128	2.00012e-29
	399	ENSG00000152056	AP1S3	3.49622	2.09053e-06
	400	ENSG00000197119	SLC25A29	3.48907	9.73735e-28
	401	ENSG00000237940	AC093642.3	3.48832	1.97232e-05
	402	ENSG00000258647	LINC00930	3.48137	0.00047433
	403	ENSG00000166292	TMEM100	3.47925	0.00130428
	404	ENSG00000178445	GLDC	3.47884	0.00170411
	405	ENSG00000182359	KBTBD3	3.4673	2.04729e-15
	406	ENSG00000267636	AC008992.1	3.45941	0.00487731
	407	ENSG00000139767	SRRM4	3.45576	0.00149914
	408	ENSG00000204528	PSORS1C3	3.45548	0.0310418
	409	ENSG00000170421	KRT8	3.44866	1.57281e-10
	410	ENSG00000249274	PDLIM1P4	3.44864	8.61527e-07
	411	ENSG00000188818	ZDHHC11	3.44509	7.22915e-09
	412	ENSG00000248763	RP13-644M16.5	3.4421	0.00546732
	413	ENSG00000095303	PTGS1	3.44176	9.58667e-12
	414	ENSG00000136698	CFC1	3.4413	0.00164271
	415	ENSG00000202198	RN7SK	3.43735	0.00819407
	416	ENSG00000117407	ARTN	3.43609	5.49741e-07
	417	ENSG00000137198	GMPR	3.43566	6.09493e-13
	418	ENSG00000182132	KCNIP1	3.4304	9.51729e-08
	419	ENSG00000114812	VIPR1	3.42313	2.07197e-06
	420	ENSG00000127920	GNG11	3.42039	2.66478e-22
	421	ENSG00000168309	FAM107A	3.42033	1.70868e-05
	422	ENSG00000184471	C1QTNF8	3.41151	0.0111763
	423	ENSG00000017427	IGF1	3.40563	9.39735e-11
	424	ENSG00000128683	GAD1	3.4038	2.34416e-06
	425	ENSG00000188373	C10orf99	3.39682	0.0021932
	426	ENSG00000198203	SULT1C2	3.396	2.15319e-10
	427	ENSG00000225972	MTND1P23	3.39353	0.0433297
	428	ENSG00000134198	TSPAN2	3.39122	5.73241e-08
	429	ENSG00000245648	RP11-277P12.20	3.38181	0.000435638
	430	ENSG00000172250	SERHL	3.38084	2.01965e-10
	431	ENSG00000131773	KHDRBS3	3.36654	2.85199e-15
	432	ENSG00000162551	ALPL	3.35975	0.000137107
	433	ENSG00000152093	CFC1B	3.35863	0.00231429
	434	ENSG00000162913	C1orf145	3.353	0.000107212
	435	ENSG00000160191	PDE9A	3.34587	6.377e-20
	436	ENSG00000185988	PLK5	3.34418	0.025747
	437	ENSG00000183691	NOG	3.32531	5.46439e-07
	438	ENSG00000157388	CACNA1D	3.32101	4.99836e-05
	439	ENSG00000196696	PDXDC2P	3.31843	6.61486e-05
	440	ENSG00000154263	ABCA10	3.31324	5.83473e-09
	441	ENSG00000105855	ITGB8	3.30986	8.47205e-24
	442	ENSG00000064225	ST3GAL6	3.30289	2.40387e-21
	443	ENSG00000234685	NUS1P2	3.29859	0.0388647
	444	ENSG00000254285	KRT8P3	3.29459	0.00515722
	445	ENSG00000250404	AC090587.2	3.29058	1.74772e-05
	446	ENSG00000134014	ELP3	3.2848	1.58476e-22
	447	ENSG00000170775	GPR37	3.28396	1.46462e-10
	448	ENSG00000010319	SEMA3G	3.27437	1.22512e-06
	449	ENSG00000167371	PRRT2	3.27101	2.4546e-05
	450	ENSG00000226869	LHFPL3-AS1	3.27053	0.000148492
	451	ENSG00000182621	PLCB1	3.2686	1.07289e-20
	452	ENSG00000259342	RP11-519G16.5	3.25887	5.33326e-11
	453	ENSG00000235703	LINC00894	3.24948	1.9504e-10
	454	ENSG00000135333	EPHA7	3.23863	3.14894e-05
	455	ENSG00000175164	ABO	3.23588	0.00226466
	456	ENSG00000268204	CTD-3214H19.6	3.23537	7.6761e-05
	457	ENSG00000260025	RP11-490M8.1	3.23284	7.86585e-08
	458	ENSG00000166669	ATF7IP2	3.23229	2.44874e-10
	459	ENSG00000153064	BANK1	3.23134	7.95212e-08
	460	ENSG00000147642	SYBU	3.22599	8.27445e-09
	461	ENSG00000206384	COL6A6	3.22167	0.000350658
	462	ENSG00000163792	TCF23	3.21987	0.00796942
	463	ENSG00000258302	RP11-981P6.1	3.21578	2.17297e-08
	464	ENSG00000185156	MFSD6L	3.2078	1.64733e-08
	465	ENSG00000251432	RP11-420A23.1	3.2045	2.19377e-07
	466	ENSG00000143179	UCK2	3.2041	4.91746e-15
	467	ENSG00000089250	NOS1	3.20339	0.000344053
	468	ENSG00000256053	APOPT1	3.20215	9.8882e-28
	469	ENSG00000196436	NPIPB15	3.19376	1.15608e-05
	470	ENSG00000226780	RP11-38J22.3	3.19306	0.00541132
	471	ENSG00000239445	ST3GAL6-AS1	3.18606	0.000137271
	472	ENSG00000164694	FNDC1	3.18023	7.98396e-05
	473	ENSG00000272808	RP11-66B24.7	3.18019	0.000558289
	474	ENSG00000138376	BARD1	3.17988	4.09803e-17
	475	ENSG00000226686	AC012309.5	3.1769	0.000322524
	476	ENSG00000116141	MARK1	3.17167	1.33054e-31
	477	ENSG00000239763	AC009120.3	3.17096	0.00328356
	478	ENSG00000236114	RP11-517P14.7	3.17095	9.33108e-05
	479	ENSG00000226648	RP1-1J6.2	3.16921	0.0021065
	480	ENSG00000150967	ABCB9	3.16212	3.59173e-10
	481	ENSG00000180998	GPR137C	3.15911	4.07062e-12
	482	ENSG00000096006	CRISP3	3.15665	0.0005146
	483	ENSG00000197146	AL133458.1	3.1547	1.10904e-08
	484	ENSG00000078814	MYH7B	3.15246	6.01488e-05
	485	ENSG00000168818	STX18	3.15071	4.39604e-16
	486	ENSG00000171189	GRIK1	3.14863	0.011049
	487	ENSG00000076554	TPD52	3.14794	7.92542e-30
	488	ENSG00000165188	RNF183	3.1462	1.1243e-06
	489	ENSG00000188686	SCXA	3.142	3.31096e-11
	490	ENSG00000151366	NDUFC2	3.13162	8.36792e-16
	491	ENSG00000100031	GGT1	3.13091	1.93707e-05
	492	ENSG00000170165	CR848007.2	3.13036	0.0165367
	493	ENSG00000273193	RP11-523G9.3	3.11929	2.71812e-09
	494	ENSG00000159445	THEM4	3.1166	8.0321e-06
	495	ENSG00000101104	PABPC1L	3.11559	1.3217e-08
	496	ENSG00000131096	PYY	3.11531	2.04701e-05
	497	ENSG00000135547	HEY2	3.10877	5.44663e-11
	498	ENSG00000171234	UGT2B7	3.10157	0.0223653
	499	ENSG00000091622	PITPNM3	3.08892	1.03982e-14
	500	ENSG00000259799	RP11-554A11.9	3.08009	0.0138014
	501	ENSG00000099725	PRKY	3.07892	4.60959e-05
	502	ENSG00000187786	SCXB	3.06897	2.21932e-10
	503	ENSG00000106483	SFRP4	3.0689	0.000439745
	504	ENSG00000255176	AP002954.3	3.06619	0.00248662
	505	ENSG00000131781	FMO5	3.06188	2.0742e-13
	506	ENSG00000137709	POU2F3	3.06155	6.11927e-05
	507	ENSG00000155011	DKK2	3.05875	0.00164271
	508	ENSG00000257989	RP1-288H2.2	3.05725	1.57091e-08
	509	ENSG00000107821	KAZALD1	3.05357	2.79612e-05
	510	ENSG00000251562	MALAT1	3.05218	2.51307e-10
	511	ENSG00000165794	SLC39A2	3.05123	1.31232e-05
	512	ENSG00000162836	ACP6	3.04806	8.60987e-10
	513	ENSG00000127954	STEAP4	3.04104	3.23089e-11
	514	ENSG00000262714	RP11-44F14.8	3.02922	0.00013266
	515	ENSG00000124003	MOGAT1	3.025	6.50966e-09
	516	ENSG00000166126	AMN	3.01989	2.56156e-06
	517	ENSG00000259933	RP11-304L19.1	3.01881	4.41007e-10
	518	ENSG00000185008	ROBO2	3.0179	0.00434805
	519	ENSG00000234614	AL450992.2	3.00729	4.08481e-06
	520	ENSG00000167434	CA4	3.00622	4.45364e-09
	521	ENSG00000198721	ECI2	3.00568	6.49525e-10
	522	ENSG00000232457	SLC16A6P1	3.0041	0.00702066
	523	ENSG00000181019	NQO1	3.00375	1.11476e-06
	524	ENSG00000236975	RP5-1065P14.2	3.00259	0.000106182
	525	ENSG00000178162	AC140481.1	2.99951	2.71926e-07
	526	ENSG00000164047	CAMP	2.99354	0.00360104
	527	ENSG00000205707	LYRM5	2.9933	1.22611e-10
	528	ENSG00000104899	AMH	2.98489	0.0114434
	529	ENSG00000177990	DPY19L2	2.98282	4.70719e-07
	530	ENSG00000179598	PLD6	2.97936	1.97532e-07
	531	ENSG00000140538	NTRK3	2.97587	0.0199133
	532	ENSG00000171772	SYCE1	2.97313	0.0135853
	533	ENSG00000261123	RP11-304L19.3	2.96764	0.00024156
	534	ENSG00000257511	RP11-278C7.1	2.96644	1.57874e-08
	535	ENSG00000237232	ZNF295-AS1	2.96333	0.00526712
	536	ENSG00000132692	BCAN	2.96286	0.0100708
	537	ENSG00000149809	TM7SF2	2.95845	3.99815e-14
	538	ENSG00000100121	GGTLC2	2.94059	0.0013512
	539	ENSG00000006377	DLX6	2.93846	3.06837e-29
	540	ENSG00000134955	SLC37A2	2.93451	0.00594598
	541	ENSG00000169908	TM4SF1	2.93277	1.69335e-07
	542	ENSG00000139517	LNX2	2.92903	1.24066e-18
	543	ENSG00000180044	C3orf80	2.92671	0.00862726
	544	ENSG00000178568	ERBB4	2.91966	8.27752e-06
	545	ENSG00000153721	CNKSR3	2.91731	3.13108e-14
	546	ENSG00000101605	MYOM1	2.91558	1.59508e-05
	547	ENSG00000222046	DCDC2B	2.91511	0.000484863
	548	ENSG00000053900	ANAPC4	2.91247	1.59043e-12
	549	ENSG00000233806	AC131097.3	2.90936	4.37909e-05
	550	ENSG00000018625	ATP1A2	2.9039	0.00884998
	551	ENSG00000100191	SLC5A4	2.89939	0.0029311
	552	ENSG00000166006	KCNC2	2.89289	0.0295471
	553	ENSG00000124019	FAM124B	2.89078	6.43137e-06
	554	ENSG00000168852	TPTE2P5	2.88158	1.52139e-05
	555	ENSG00000125508	SRMS	2.88102	0.00631157
	556	ENSGR0000168939	SPRY3	2.88031	8.10662e-13
	557	ENSG00000139323	POC1B	2.8785	2.49109e-23
	558	ENSG00000152315	KCNK13	2.87796	3.85443e-05
	559	ENSG00000174669	SLC29A2	2.87652	3.4657e-11
	560	ENSG00000273328	RP11-141M3.5	2.87554	0.00057615
	561	ENSG00000172818	OVOL1	2.87526	2.39219e-07
	562	ENSG00000095203	EPB41L4B	2.87472	2.54653e-13
	563	ENSG00000205923	CEMP1	2.8729	6.49271e-05
	564	ENSG00000168939	SPRY3	2.87115	2.73128e-12
	565	ENSG00000230295	RP11-458F8.2	2.87082	0.00300249
	566	ENSG00000166589	CDH16	2.86941	0.00313032
	567	ENSG00000270093	AP000473.8	2.85256	0.00137814
	568	ENSG00000176532	PRR15	2.85227	6.57206e-05
	569	ENSG00000197588	KLKP1	2.85142	0.0300833
	570	ENSG00000166510	CCDC68	2.85106	4.56687e-05
	571	ENSG00000148734	NPFFR1	2.8485	0.0301551
	572	ENSG00000049089	COL9A2	2.8482	0.000104092
	573	ENSG00000183798	EMILIN3	2.84532	0.024851
	574	ENSG00000168026	TTC21A	2.84463	7.36815e-15
	575	ENSG00000064115	TM7SF3	2.84235	1.16402e-14
	576	ENSG00000265817	FSBP	2.83807	0.000413923
	577	ENSG00000108469	RECQL5	2.82994	3.67515e-13
	578	ENSG00000166347	CYB5A	2.82941	3.06879e-18
	579	ENSG00000083307	GRHL2	2.82232	1.51679e-09
	580	ENSG00000005187	ACSM3	2.8204	1.27546e-09
	581	ENSG00000224093	RP5-1033H22.2	2.81687	5.72266e-07
	582	ENSG00000166557	TMED3	2.81614	2.1494e-16
	583	ENSG00000213213	KIAA1984	2.813	0.000169723
	584	ENSG00000091513	TF	2.8105	0.0295813
	585	ENSG00000182836	PLCXD3	2.80975	2.23503e-06
	586	ENSG00000148798	INA	2.80888	7.65956e-06
	587	ENSG00000214353	VAC14-AS1	2.80735	0.000224486
	588	ENSG00000261270	RP11-325K4.3	2.80694	3.9134e-05
	589	ENSG00000077044	DGKD	2.80673	5.92746e-16
	590	ENSG00000114279	FGF12	2.80464	0.000824554
	591	ENSG00000142273	CBLC	2.80222	2.1342e-22
	592	ENSG00000273045	C2ORF15	2.79361	1.56928e-05
	593	ENSG00000183929	DUSP5P1	2.79277	0.0280388
	594	ENSG00000106078	COBL	2.79062	7.11562e-25
	595	ENSG00000187908	DMBT1	2.78584	0.0208945
	596	ENSG00000213020	ZNF611	2.7858	1.66786e-15
	597	ENSG00000171517	LPAR3	2.78498	3.24757e-14
	598	ENSG00000164879	CA3	2.78465	4.48125e-06
	599	ENSG00000123607	TTC21B	2.78369	1.76548e-07
	600	ENSG00000198574	SH2D1B	2.7802	0.000321798
	601	ENSG00000250508	RP11-757G1.6	2.77697	0.0224631
	602	ENSG00000198483	ANKRD35	2.7762	4.1622e-16
	603	ENSG00000272341	RP1-151F17.2	2.77609	9.66399e-06
	604	ENSG00000162433	AK4	2.77484	4.40433e-14
[truncated: 1,978 more rows]
