# Supplementary material for: Endometrial transcriptome profiling of patients with recurrent implantation failure during hormone replacement therapy cycles
Source: Front Endocrinol (Lausanne). 2024 Jan 30;14:1292723. doi: 10.3389/fendo.2023.1292723 (PMC10863671; doi:10.3389/fendo.2023.1292723)
Supplement: Supplementary Table 3 — Clusters of the genes with similar expression patterns in natural and HRT cycles. [file Table_3.xls]

## Sheet: Sheet1
Supplemental Table 3. Clusters of the genes with similar expression patterns in natural and HRT cycles.
Group	Number	Gene ID	Gene symbol	Cluster
Natural cycle	1	ENSG00000002549	LAP3	1
	2	ENSG00000004455	AK2	1
	3	ENSG00000006125	AP2B1	1
	4	ENSG00000007080	CCDC124	1
	5	ENSG00000009307	CSDE1	1
	6	ENSG00000009954	BAZ1B	1
	7	ENSG00000011566	MAP4K3	1
	8	ENSG00000013374	NUB1	1
	9	ENSG00000013588	GPRC5A	1
	10	ENSG00000019169	MARCO	1
	11	ENSG00000020181	GPR124	1
	12	ENSG00000024862	CCDC28A	1
	13	ENSG00000026508	CD44	1
	14	ENSG00000035403	VCL	1
	15	ENSG00000035687	ADSS	1
	16	ENSG00000035928	RFC1	1
	17	ENSG00000037474	NSUN2	1
	18	ENSG00000042753	AP2S1	1
	19	ENSG00000046889	PREX2	1
	20	ENSG00000047410	TPR	1
	21	ENSG00000050405	LIMA1	1
	22	ENSG00000052723	SIKE1	1
	23	ENSG00000055332	EIF2AK2	1
	24	ENSG00000057149	SERPINB3	1
	25	ENSG00000060237	WNK1	1
	26	ENSG00000060656	PTPRU	1
	27	ENSG00000063046	EIF4B	1
	28	ENSG00000064419	TNPO3	1
	29	ENSG00000064692	SNCAIP	1
	30	ENSG00000065618	COL17A1	1
	31	ENSG00000067082	KLF6	1
	32	ENSG00000067225	PKM	1
	33	ENSG00000069849	ATP1B3	1
	34	ENSG00000070193	FGF10	1
	35	ENSG00000071242	RPS6KA2	1
	36	ENSG00000071894	CPSF1	1
	37	ENSG00000071967	CYBRD1	1
	38	ENSG00000074657	ZNF532	1
	39	ENSG00000075239	ACAT1	1
	40	ENSG00000075426	FOSL2	1
	41	ENSG00000075673	ATP12A	1
	42	ENSG00000076685	NT5C2	1
	43	ENSG00000077549	CAPZB	1
	44	ENSG00000080603	SRCAP	1
	45	ENSG00000085276	MECOM	1
	46	ENSG00000085511	MAP3K4	1
	47	ENSG00000085733	CTTN	1
	48	ENSG00000086544	ITPKC	1
	49	ENSG00000087088	BAX	1
	50	ENSG00000088930	XRN2	1
	51	ENSG00000089127	OAS1	1
	52	ENSG00000089280	FUS	1
	53	ENSG00000089356	FXYD3	1
	54	ENSG00000090273	NUDC	1
	55	ENSG00000090857	PDPR	1
	56	ENSG00000091436	MLTK	1
	57	ENSG00000092148	HECTD1	1
	58	ENSG00000095321	CRAT	1
	59	ENSG00000096063	SRPK1	1
	60	ENSG00000096746	HNRNPH3	1
	61	ENSG00000099284	H2AFY2	1
	62	ENSG00000099804	CDC34	1
	63	ENSG00000099864	PALM	1
	64	ENSG00000099942	CRKL	1
	65	ENSG00000100284	TOM1	1
	66	ENSG00000100292	HMOX1	1
	67	ENSG00000100462	PRMT5	1
	68	ENSG00000100600	LGMN	1
	69	ENSG00000100603	SNW1	1
	70	ENSG00000100625	SIX4	1
	71	ENSG00000100714	MTHFD1	1
	72	ENSG00000100813	ACIN1	1
	73	ENSG00000100985	MMP9	1
	74	ENSG00000101230	ISM1	1
	75	ENSG00000101413	RPRD1B	1
	76	ENSG00000101782	RIOK3	1
	77	ENSG00000101955	SRPX	1
	78	ENSG00000102144	PGK1	1
	79	ENSG00000102854	MSLN	1
	80	ENSG00000102882	MAPK3	1
	81	ENSG00000102921	N4BP1	1
	82	ENSG00000103018	CYB5B	1
	83	ENSG00000103888	KIAA1199	1
	84	ENSG00000104081	BMF	1
	85	ENSG00000104131	EIF3J	1
	86	ENSG00000105618	PRPF31	1
	87	ENSG00000105643	ARRDC2	1
	88	ENSG00000106025	TSPAN12	1
	89	ENSG00000106263	EIF3B	1
	90	ENSG00000106723	SPIN1	1
	91	ENSG00000106789	CORO2A	1
	92	ENSG00000107201	DDX58	1
	93	ENSG00000107262	BAG1	1
	94	ENSG00000107338	SHB	1
	95	ENSG00000107438	PDLIM1	1
	96	ENSG00000107968	MAP3K8	1
	97	ENSG00000108055	SMC3	1
	98	ENSG00000108100	CCNY	1
	99	ENSG00000108424	KPNB1	1
	100	ENSG00000108691	CCL2	1
	101	ENSG00000109606	DHX15	1
	102	ENSG00000109794	FAM149A	1
	103	ENSG00000110347	MMP12	1
	104	ENSG00000110367	DDX6	1
	105	ENSG00000111335	OAS2	1
	106	ENSG00000112983	BRD8	1
	107	ENSG00000113300	CNOT6	1
	108	ENSG00000113712	CSNK1A1	1
	109	ENSG00000113916	BCL6	1
	110	ENSG00000114491	UMPS	1
	111	ENSG00000114742	WDR48	1
	112	ENSG00000115053	NCL	1
	113	ENSG00000115415	STAT1	1
	114	ENSG00000116044	NFE2L2	1
	115	ENSG00000116237	ICMT	1
	116	ENSG00000116514	RNF19B	1
	117	ENSG00000116560	SFPQ	1
	118	ENSG00000116729	WLS	1
	119	ENSG00000117133	RPF1	1
	120	ENSG00000117289	TXNIP	1
	121	ENSG00000118242	MREG	1
	122	ENSG00000118523	CTGF	1
	123	ENSG00000119335	SET	1
	124	ENSG00000119638	NEK9	1
	125	ENSG00000119922	IFIT2	1
	126	ENSG00000120129	DUSP1	1
	127	ENSG00000120549	KIAA1217	1
	128	ENSG00000120705	ETF1	1
	129	ENSG00000120733	KDM3B	1
	130	ENSG00000120738	EGR1	1
	131	ENSG00000121060	TRIM25	1
	132	ENSG00000121440	PDZRN3	1
	133	ENSG00000121858	TNFSF10	1
	134	ENSG00000122641	INHBA	1
	135	ENSG00000122692	SMU1	1
	136	ENSG00000123066	MED13L	1
	137	ENSG00000123595	RAB9A	1
	138	ENSG00000124102	PI3	1
	139	ENSG00000124214	STAU1	1
	140	ENSG00000124490	CRISP2	1
	141	ENSG00000125148	MT2A	1
	142	ENSG00000125356	NDUFA1	1
	143	ENSG00000125686	MED1	1
	144	ENSG00000125775	SDCBP2	1
	145	ENSG00000126391	FRMD8	1
	146	ENSG00000126709	IFI6	1
	147	ENSG00000126822	PLEKHG3	1
	148	ENSG00000126861	OMG	1
	149	ENSG00000127666	TICAM1	1
	150	ENSG00000128487	SPECC1	1
	151	ENSG00000128944	KNSTRN	1
	152	ENSG00000130119	GNL3L	1
	153	ENSG00000130227	XPO7	1
	154	ENSG00000130723	PRRC2B	1
	155	ENSG00000130935	NOL11	1
	156	ENSG00000131634	TMEM204	1
	157	ENSG00000131795	RBM8A	1
	158	ENSG00000131831	RAI2	1
	159	ENSG00000131941	RHPN2	1
	160	ENSG00000132002	DNAJB1	1
	161	ENSG00000132153	DHX30	1
	162	ENSG00000132294	EFR3A	1
	163	ENSG00000132640	BTBD3	1
	164	ENSG00000132669	RIN2	1
	165	ENSG00000133048	CHI3L1	1
	166	ENSG00000133059	DSTYK	1
	167	ENSG00000133106	EPSTI1	1
	168	ENSG00000133316	WDR74	1
	169	ENSG00000133639	BTG1	1
	170	ENSG00000133706	LARS	1
	171	ENSG00000133789	SWAP70	1
	172	ENSG00000134107	BHLHE40	1
	173	ENSG00000134321	RSAD2	1
	174	ENSG00000134326	CMPK2	1
	175	ENSG00000134333	LDHA	1
	176	ENSG00000134440	NARS	1
	177	ENSG00000135002	RFK	1
	178	ENSG00000135048	TMEM2	1
	179	ENSG00000135316	SYNCRIP	1
	180	ENSG00000135346	CGA	1
	181	ENSG00000135624	CCT7	1
	182	ENSG00000135750	KCNK1	1
	183	ENSG00000135899	SP110	1
	184	ENSG00000136045	PWP1	1
	185	ENSG00000136068	FLNB	1
	186	ENSG00000136144	RCBTB1	1
	187	ENSG00000136689	IL1RN	1
	188	ENSG00000136842	TMOD1	1
	189	ENSG00000136848	DAB2IP	1
	190	ENSG00000136930	PSMB7	1
	191	ENSG00000136943	CTSV	1
	192	ENSG00000137200	CMTR1	1
	193	ENSG00000137393	RNF144B	1
	194	ENSG00000137460	FHDC1	1
	195	ENSG00000137747	TMPRSS13	1
	196	ENSG00000137815	RTF1	1
	197	ENSG00000137959	IFI44L	1
	198	ENSG00000138095	LRPPRC	1
	199	ENSG00000138293	NCOA4	1
	200	ENSG00000138433	CIR1	1
	201	ENSG00000138642	HERC6	1
	202	ENSG00000139174	PRICKLE1	1
	203	ENSG00000139197	PEX5	1
	204	ENSG00000141510	TP53	1
	205	ENSG00000141560	FN3KRP	1
	206	ENSG00000141720	PIP4K2B	1
	207	ENSG00000141738	GRB7	1
	208	ENSG00000142871	CYR61	1
	209	ENSG00000143499	SMYD2	1
	210	ENSG00000143569	UBAP2L	1
	211	ENSG00000144028	SNRNP200	1
	212	ENSG00000144118	RALB	1
	213	ENSG00000144233	AMMECR1L	1
	214	ENSG00000144381	HSPD1	1
	215	ENSG00000144895	EIF2A	1
	216	ENSG00000144959	NCEH1	1
	217	ENSG00000145491	ROPN1L	1
	218	ENSG00000145632	PLK2	1
	219	ENSG00000145685	LHFPL2	1
	220	ENSG00000145907	G3BP1	1
	221	ENSG00000145912	NHP2	1
	222	ENSG00000146007	ZMAT2	1
	223	ENSG00000146677	AC004453.8	1
	224	ENSG00000146859	TMEM140	1
	225	ENSG00000147140	NONO	1
	226	ENSG00000148337	CIZ1	1
	227	ENSG00000148572	NRBF2	1
	228	ENSG00000149136	SSRP1	1
	229	ENSG00000149925	ALDOA	1
	230	ENSG00000149968	MMP3	1
	231	ENSG00000150753	CCT5	1
	232	ENSG00000151726	ACSL1	1
	233	ENSG00000152766	ANKRD22	1
	234	ENSG00000153132	CLGN	1
	235	ENSG00000153187	HNRNPU	1
	236	ENSG00000153823	PID1	1
	237	ENSG00000153879	CEBPG	1
	238	ENSG00000154734	ADAMTS1	1
	239	ENSG00000154945	ANKRD40	1
	240	ENSG00000155189	AGPAT5	1
	241	ENSG00000155313	USP25	1
	242	ENSG00000155506	LARP1	1
	243	ENSG00000156234	CXCL13	1
	244	ENSG00000156966	B3GNT7	1
	245	ENSG00000157077	ZFYVE9	1
	246	ENSG00000157601	MX1	1
	247	ENSG00000158417	EIF5B	1
	248	ENSG00000158941	CCAR2	1
	249	ENSG00000159131	GART	1
	250	ENSG00000159388	BTG2	1
	251	ENSG00000160214	RRP1	1
	252	ENSG00000160633	SAFB	1
	253	ENSG00000162413	KLHL21	1
	254	ENSG00000162772	ATF3	1
	255	ENSG00000162849	KIF26B	1
	256	ENSG00000163083	INHBB	1
	257	ENSG00000163156	SCNM1	1
	258	ENSG00000163558	PRKCI	1
	259	ENSG00000163739	CXCL1	1
	260	ENSG00000163931	TKT	1
	261	ENSG00000164078	MST1R	1
	262	ENSG00000164220	F2RL2	1
	263	ENSG00000164283	ESM1	1
	264	ENSG00000164713	BRI3	1
	265	ENSG00000164754	RAD21	1
	266	ENSG00000164758	MED30	1
	267	ENSG00000164972	C9orf24	1
	268	ENSG00000165140	FBP1	1
	269	ENSG00000165716	FAM69B	1
	270	ENSG00000165732	DDX21	1
	271	ENSG00000165733	BMS1	1
	272	ENSG00000165752	STK32C	1
	273	ENSG00000166145	SPINT1	1
	274	ENSG00000166483	WEE1	1
	275	ENSG00000166828	SCNN1G	1
	276	ENSG00000166889	PATL1	1
	277	ENSG00000167721	TSR1	1
	278	ENSG00000167858	TEKT1	1
	279	ENSG00000168016	TRANK1	1
	280	ENSG00000168036	CTNNB1	1
	281	ENSG00000168385	SEPT2	1
	282	ENSG00000168610	STAT3	1
	283	ENSG00000168899	VAMP5	1
	284	ENSG00000169429	IL8	1
	285	ENSG00000169499	PLEKHA2	1
	286	ENSG00000169871	TRIM56	1
	287	ENSG00000170242	USP47	1
	288	ENSG00000170345	FOS	1
	289	ENSG00000170385	SLC30A1	1
	290	ENSG00000170525	PFKFB3	1
	291	ENSG00000171223	JUNB	1
	292	ENSG00000172361	CCDC11	1
	293	ENSG00000172819	RARG	1
	294	ENSG00000172992	DCAKD	1
	295	ENSG00000173120	KDM2A	1
	296	ENSG00000173193	PARP14	1
	297	ENSG00000173757	STAT5B	1
	298	ENSG00000174238	PITPNA	1
	299	ENSG00000174514	MFSD4	1
	300	ENSG00000175029	CTBP2	1
	301	ENSG00000175482	POLD4	1
	302	ENSG00000175550	DRAP1	1
	303	ENSG00000175727	MLXIP	1
	304	ENSG00000175899	A2M	1
	305	ENSG00000176105	YES1	1
	306	ENSG00000177613	CSTF2T	1
	307	ENSG00000178038	ALS2CL	1
	308	ENSG00000178982	EIF3K	1
	309	ENSG00000179604	CDC42EP4	1
	310	ENSG00000179715	PCED1B	1
	311	ENSG00000179813	FAM216B	1
	312	ENSG00000179950	PUF60	1
	313	ENSG00000181315	ZNF322	1
	314	ENSG00000181524	RPL24P4	1
	315	ENSG00000181588	MEX3D	1
	316	ENSG00000182240	BACE2	1
	317	ENSG00000182541	LIMK2	1
	318	ENSG00000182718	ANXA2	1
	319	ENSG00000183431	SF3A3	1
	320	ENSG00000183458	RP11-958N24.1	1
	321	ENSG00000183486	MX2	1
	322	ENSG00000183558	HIST2H2AA3	1
	323	ENSG00000183644	C11orf88	1
	324	ENSG00000183801	OLFML1	1
	325	ENSG00000184014	DENND5A	1
	326	ENSG00000184110	EIF3C	1
	327	ENSG00000184162	NR2C2AP	1
	328	ENSG00000184575	XPOT	1
	329	ENSG00000184867	ARMCX2	1
	330	ENSG00000184900	SUMO3	1
	331	ENSG00000184979	USP18	1
	332	ENSG00000185507	IRF7	1
	333	ENSG00000185745	IFIT1	1
	334	ENSG00000185904	LINC00839	1
	335	ENSG00000186432	KPNA4	1
	336	ENSG00000186792	HYAL3	1
	337	ENSG00000187608	ISG15	1
	338	ENSG00000188290	HES4	1
	339	ENSG00000188505	NCCRP1	1
	340	ENSG00000188931	C1orf192	1
	341	ENSG00000189058	APOD	1
	342	ENSG00000189143	CLDN4	1
	343	ENSG00000189184	PCDH18	1
	344	ENSG00000189306	RRP7A	1
	345	ENSG00000196305	IARS	1
	346	ENSG00000196363	WDR5	1
	347	ENSG00000196369	SRGAP2B	1
	348	ENSG00000196611	MMP1	1
	349	ENSG00000196683	TOMM7	1
	350	ENSG00000196754	S100A2	1
	351	ENSG00000196756	SNHG17	1
	352	ENSG00000196954	CASP4	1
	353	ENSG00000197019	SERTAD1	1
	354	ENSG00000197258	EIF4BP6	1
	355	ENSG00000197582	GPX1P1	1
	356	ENSG00000197614	MFAP5	1
	357	ENSG00000197744	PTMAP2	1
	358	ENSG00000198042	MAK16	1
	359	ENSG00000198231	DDX42	1
	360	ENSG00000198720	ANKRD13B	1
	361	ENSG00000198728	LDB1	1
	362	ENSG00000198750	GATSL2	1
	363	ENSG00000198763	MT-ND2	1
	364	ENSG00000198783	ZNF830	1
	365	ENSG00000198894	KIAA1737	1
	366	ENSG00000203812	HIST2H2AA4	1
	367	ENSG00000204152	TIMM23B	1
	368	ENSG00000204568	MRPS18B	1
	369	ENSG00000204574	ABCF1	1
	370	ENSG00000204843	DCTN1	1
	371	ENSG00000205021	CCL3L1	1
	372	ENSG00000205339	IPO7	1
	373	ENSG00000205726	ITSN1	1
	374	ENSG00000205937	RNPS1	1
	375	ENSG00000206762	RNU6-418P	1
	376	ENSG00000207752	MIR199A1	1
	377	ENSG00000207865	MIR34A	1
	378	ENSG00000211448	DIO2	1
	379	ENSG00000211664	IGLV2-18	1
	380	ENSG00000211940	IGHV3-9	1
	381	ENSG00000213085	CCDC19	1
	382	ENSG00000213553	RPLP0P6	1
	383	ENSG00000214182	PTMAP5	1
	384	ENSG00000217130	RP3-375P9.2	1
	385	ENSG00000218227	RP11-889L3.1	1
	386	ENSG00000218283	MORF4L1P1	1
	387	ENSG00000224578	HNRNPA1P48	1
	388	ENSG00000224631	RP11-51O6.1	1
	389	ENSG00000225969	LINC00035	1
	390	ENSG00000226360	RPL10AP6	1
	391	ENSG00000228278	ORM2	1
	392	ENSG00000229314	ORM1	1
	393	ENSG00000229344	RP5-857K21.7	1
	394	ENSG00000229874	RP11-312O7.2	1
	395	ENSG00000230202	RP11-632C17__A.1	1
	396	ENSG00000230291	RP11-244J10.1	1
	397	ENSG00000230897	RPS18P12	1
	398	ENSG00000231465	RP11-542K23.9	1
	399	ENSG00000231589	AC009110.1	1
	400	ENSG00000232024	LSM12P1	1
	401	ENSG00000232352	SEMA3B-AS1	1
	402	ENSG00000232637	WI2-3658N16.1	1
	403	ENSG00000232888	RPS11P5	1
	404	ENSG00000233270	SNRPEP4	1
	405	ENSG00000233276	GPX1	1
	406	ENSG00000233830	EIF4HP1	1
	407	ENSG00000233895	RP1-122P22.2	1
	408	ENSG00000234287	RP11-761N21.2	1
	409	ENSG00000234518	PTGES3P1	1
	410	ENSG00000235605	RP5-827C21.1	1
	411	ENSG00000235912	RP1-159A19.3	1
	412	ENSG00000236552	RPL13AP5	1
	413	ENSG00000237350	CDC42P6	1
	414	ENSG00000237883	DGUOK-AS1	1
	415	ENSG00000237973	hsa-mir-6723	1
	416	ENSG00000238621	TRNAI2	1
	417	ENSG00000239246	RP11-464D20.2	1
	418	ENSG00000240247	DEFA1B	1
	419	ENSG00000240376	RP11-36C20.1	1
	420	ENSG00000242071	RPL7AP6	1
	421	ENSG00000242299	RP11-234A1.1	1
	422	ENSG00000243910	TUBA4B	1
	423	ENSG00000249353	NPM1P27	1
	424	ENSG00000250321	RP11-478C6.4	1
	425	ENSG00000253683	CTB-79E8.3	1
	426	ENSG00000257103	LSM14A	1
	427	ENSG00000258289	CHURC1	1
	428	ENSG00000259120	SMIM6	1
	429	ENSG00000260336	RP11-395B7.7	1
	430	ENSG00000260549	MT1L	1
	431	ENSG00000260693	AC026150.8	1
	432	ENSG00000264268	MIR4767	1
	433	ENSG00000267541	RP11-380M21.2	1
	434	ENSG00000270789	RP11-632K20.8	1
	435	ENSG00000000938	FGR	2
	436	ENSG00000001036	FUCA2	2
	437	ENSG00000001617	SEMA3F	2
	438	ENSG00000003056	M6PR	2
	439	ENSG00000004468	CD38	2
	440	ENSG00000005108	THSD7A	2
	441	ENSG00000007866	TEAD3	2
	442	ENSG00000010270	STARD3NL	2
	443	ENSG00000010327	STAB1	2
	444	ENSG00000011105	TSPAN9	2
	445	ENSG00000011201	KAL1	2
	446	ENSG00000011465	DCN	2
	447	ENSG00000011600	TYROBP	2
	448	ENSG00000013306	SLC25A39	2
	449	ENSG00000013375	PGM3	2
	450	ENSG00000018625	ATP1A2	2
	451	ENSG00000019186	CYP24A1	2
	452	ENSG00000022267	FHL1	2
	453	ENSG00000023734	STRAP	2
	454	ENSG00000025796	SEC63	2
	455	ENSG00000027847	B4GALT7	2
	456	ENSG00000033100	CHPF2	2
	457	ENSG00000035720	STAP1	2
	458	ENSG00000035862	TIMP2	2
	459	ENSG00000040608	RTN4R	2
	460	ENSG00000042286	AIFM2	2
	461	ENSG00000044574	HSPA5	2
	462	ENSG00000048740	CELF2	2
	463	ENSG00000050555	LAMC3	2
	464	ENSG00000058262	SEC61A1	2
	465	ENSG00000060339	CCAR1	2
	466	ENSG00000064270	ATP2C2	2
	467	ENSG00000064886	CHI3L2	2
	468	ENSG00000064961	HMG20B	2
	469	ENSG00000066735	KIF26A	2
	470	ENSG00000070081	NUCB2	2
	471	ENSG00000070731	ST6GALNAC2	2
	472	ENSG00000070756	PABPC1	2
	473	ENSG00000071082	RPL31	2
	474	ENSG00000071655	MBD3	2
	475	ENSG00000072042	RDH11	2
	476	ENSG00000072818	ACAP1	2
	477	ENSG00000073712	FERMT2	2
	478	ENSG00000074842	C19orf10	2
	479	ENSG00000076864	RAP1GAP	2
	480	ENSG00000076928	ARHGEF1	2
	481	ENSG00000077152	UBE2T	2
	482	ENSG00000077232	DNAJC10	2
	483	ENSG00000077984	CST7	2
	484	ENSG00000078061	ARAF	2
	485	ENSG00000078596	ITM2A	2
	486	ENSG00000078808	SDF4	2
	487	ENSG00000081087	OSTM1	2
	488	ENSG00000081237	PTPRC	2
	489	ENSG00000081320	STK17B	2
	490	ENSG00000082196	C1QTNF3	2
	491	ENSG00000083782	EPYC	2
	492	ENSG00000083937	CHMP2B	2
	493	ENSG00000084628	NKAIN1	2
	494	ENSG00000084636	COL16A1	2
	495	ENSG00000085117	CD82	2
	496	ENSG00000085465	OVGP1	2
	497	ENSG00000086598	TMED2	2
	498	ENSG00000086730	LAT2	2
	499	ENSG00000087116	ADAMTS2	2
	500	ENSG00000087245	MMP2	2
	501	ENSG00000087303	NID2	2
	502	ENSG00000087502	ERGIC2	2
	503	ENSG00000088320	REM1	2
	504	ENSG00000088448	ANKRD10	2
	505	ENSG00000088682	COQ9	2
	506	ENSG00000088766	CRLS1	2
	507	ENSG00000088882	CPXM1	2
	508	ENSG00000089820	ARHGAP4	2
	509	ENSG00000090263	MRPS33	2
	510	ENSG00000090920	FCGBP	2
	511	ENSG00000090971	NAT14	2
	512	ENSG00000091136	LAMB1	2
	513	ENSG00000091640	SPAG7	2
	514	ENSG00000093010	COMT	2
	515	ENSG00000099203	TMED1	2
	516	ENSG00000099984	GSTT2	2
	517	ENSG00000099999	RNF215	2
	518	ENSG00000100129	EIF3L	2
	519	ENSG00000100234	TIMP3	2
	520	ENSG00000100298	APOBEC3H	2
	521	ENSG00000100321	SYNGR1	2
	522	ENSG00000100385	IL2RB	2
	523	ENSG00000100410	PHF5A	2
	524	ENSG00000100412	ACO2	2
	525	ENSG00000100450	GZMH	2
	526	ENSG00000100453	GZMB	2
	527	ENSG00000100522	GNPNAT1	2
	528	ENSG00000100596	SPTLC2	2
	529	ENSG00000100767	PAPLN	2
	530	ENSG00000101082	SLA2	2
	531	ENSG00000101084	C20orf24	2
	532	ENSG00000101182	PSMA7	2
	533	ENSG00000101224	CDC25B	2
	534	ENSG00000101333	PLCB4	2
	535	ENSG00000101445	PPP1R16B	2
	536	ENSG00000101474	APMAP	2
	537	ENSG00000101558	VAPA	2
	538	ENSG00000102158	MAGT1	2
	539	ENSG00000102466	FGF14	2
	540	ENSG00000102580	DNAJC3	2
	541	ENSG00000102837	OLFM4	2
	542	ENSG00000102871	TRADD	2
	543	ENSG00000102879	CORO1A	2
	544	ENSG00000103121	CMC2	2
	545	ENSG00000103187	COTL1	2
	546	ENSG00000103196	CRISPLD2	2
	547	ENSG00000104324	CPQ	2
	548	ENSG00000104518	GSDMD	2
	549	ENSG00000104524	PYCRL	2
	550	ENSG00000104529	EEF1D	2
	551	ENSG00000104660	LEPROTL1	2
	552	ENSG00000104870	FCGRT	2
	553	ENSG00000104894	CD37	2
	554	ENSG00000104904	OAZ1	2
	555	ENSG00000105122	RASAL3	2
	556	ENSG00000105135	ILVBL	2
	557	ENSG00000105329	TGFB1	2
	558	ENSG00000105373	GLTSCR2	2
	559	ENSG00000105374	NKG7	2
	560	ENSG00000105520	DKFZP761J1410	2
	561	ENSG00000106003	LFNG	2
	562	ENSG00000106066	CPVL	2
	563	ENSG00000106348	IMPDH1	2
	564	ENSG00000106484	MEST	2
	565	ENSG00000106615	RHEB	2
	566	ENSG00000106780	MEGF9	2
	567	ENSG00000106799	TGFBR1	2
	568	ENSG00000106803	SEC61B	2
	569	ENSG00000106819	ASPN	2
	570	ENSG00000106823	ECM2	2
	571	ENSG00000107140	TESK1	2
	572	ENSG00000107679	PLEKHA1	2
	573	ENSG00000107742	SPOCK2	2
	574	ENSG00000107798	LIPA	2
	575	ENSG00000108106	UBE2S	2
	576	ENSG00000108821	COL1A1	2
	577	ENSG00000108961	RANGRF	2
	578	ENSG00000109610	SOD3	2
	579	ENSG00000109929	SC5D	2
	580	ENSG00000110031	LPXN	2
	581	ENSG00000110077	MS4A6A	2
	582	ENSG00000110324	IL10RA	2
	583	ENSG00000110719	TCIRG1	2
	584	ENSG00000110876	SELPLG	2
	585	ENSG00000110934	BIN2	2
	586	ENSG00000111321	LTBR	2
	587	ENSG00000111554	MDM1	2
	588	ENSG00000111666	CHPT1	2
	589	ENSG00000111796	KLRB1	2
	590	ENSG00000112210	RAB23	2
	591	ENSG00000112511	PHF1	2
	592	ENSG00000112667	DNPH1	2
	593	ENSG00000113088	GZMK	2
	594	ENSG00000113494	PRLR	2
	595	ENSG00000114120	SLC25A36	2
	596	ENSG00000114209	PDCD10	2
	597	ENSG00000114270	COL7A1	2
	598	ENSG00000114738	MAPKAPK3	2
	599	ENSG00000114850	SSR3	2
	600	ENSG00000115085	ZAP70	2
	601	ENSG00000115339	GALNT3	2
	602	ENSG00000115380	EFEMP1	2
	603	ENSG00000115392	FANCL	2
	604	ENSG00000115514	TXNDC9	2
	605	ENSG00000115523	GNLY	2
	606	ENSG00000115525	ST3GAL5	2
	607	ENSG00000115596	WNT6	2
	608	ENSG00000115758	ODC1	2
	609	ENSG00000115875	SRSF7	2
	610	ENSG00000116157	GPX7	2
	611	ENSG00000116406	EDEM3	2
	612	ENSG00000116489	CAPZA1	2
	613	ENSG00000116691	MIIP	2
	614	ENSG00000116815	CD58	2
	615	ENSG00000116824	CD2	2
	616	ENSG00000116857	TMEM9	2
	617	ENSG00000116962	NID1	2
	618	ENSG00000117091	CD48	2
	619	ENSG00000117560	FASLG	2
	620	ENSG00000117697	NSL1	2
	621	ENSG00000118137	APOA1	2
	622	ENSG00000118292	C1orf54	2
	623	ENSG00000118495	PLAGL1	2
	624	ENSG00000119185	ITGB1BP1	2
	625	ENSG00000119630	PGF	2
	626	ENSG00000119655	NPC2	2
	627	ENSG00000119705	SLIRP	2
	628	ENSG00000120053	GOT1	2
	629	ENSG00000120149	MSX2	2
	630	ENSG00000120805	ARL1	2
	631	ENSG00000120949	TNFRSF8	2
	632	ENSG00000121691	CAT	2
	633	ENSG00000121766	ZCCHC17	2
	634	ENSG00000122122	SASH3	2
	635	ENSG00000122679	RAMP3	2
	636	ENSG00000122786	CALD1	2
	637	ENSG00000123329	ARHGAP9	2
	638	ENSG00000123338	NCKAP1L	2
	639	ENSG00000123342	MMP19	2
	640	ENSG00000123349	PFDN5	2
	641	ENSG00000123562	MORF4L2	2
	642	ENSG00000123989	CHPF	2
	643	ENSG00000124006	OBSL1	2
	644	ENSG00000124126	PREX1	2
	645	ENSG00000124243	BCAS4	2
	646	ENSG00000124839	RAB17	2
	647	ENSG00000125458	NT5C	2
	648	ENSG00000125505	MBOAT7	2
	649	ENSG00000125772	GPCPD1	2
	650	ENSG00000125868	DSTN	2
	651	ENSG00000126264	HCST	2
	652	ENSG00000126860	EVI2A	2
	653	ENSG00000126950	TMEM35	2
	654	ENSG00000127083	OMD	2
	655	ENSG00000127314	RAP1B	2
	656	ENSG00000128040	SPINK2	2
	657	ENSG00000128311	TST	2
	658	ENSG00000128567	PODXL	2
	659	ENSG00000128595	CALU	2
	660	ENSG00000128709	HOXD9	2
	661	ENSG00000129009	ISLR	2
	662	ENSG00000129128	SPCS3	2
	663	ENSG00000129255	MPDU1	2
	664	ENSG00000129277	CCL4	2
	665	ENSG00000129538	RNASE1	2
	666	ENSG00000129757	CDKN1C	2
	667	ENSG00000130203	APOE	2
	668	ENSG00000130222	GADD45G	2
	669	ENSG00000130558	OLFM1	2
	670	ENSG00000131174	COX7B	2
	671	ENSG00000131873	CHSY1	2
	672	ENSG00000132000	PODNL1	2
	673	ENSG00000132329	RAMP1	2
	674	ENSG00000132406	TMEM128	2
	675	ENSG00000132465	IGJ	2
	676	ENSG00000132821	VSTM2L	2
	677	ENSG00000132932	ATP8A2	2
	678	ENSG00000133110	POSTN	2
	679	ENSG00000133433	GSTT2B	2
	680	ENSG00000133466	C1QTNF6	2
	681	ENSG00000133872	TMEM66	2
	682	ENSG00000134398	ERN2	2
	683	ENSG00000134539	KLRD1	2
	684	ENSG00000134545	KLRC1	2
	685	ENSG00000134594	RAB33A	2
	686	ENSG00000134970	TMED7	2
	687	ENSG00000135077	HAVCR2	2
	688	ENSG00000135211	TMEM60	2
	689	ENSG00000135272	MDFIC	2
	690	ENSG00000135336	ORC3	2
	691	ENSG00000135914	HTR2B	2
	692	ENSG00000136378	ADAMTS7	2
	693	ENSG00000136444	RSAD1	2
	694	ENSG00000136490	LIMD2	2
	695	ENSG00000136653	RASSF5	2
	696	ENSG00000136717	BIN1	2
	697	ENSG00000136870	ZNF189	2
	698	ENSG00000137038	TMEM261	2
	699	ENSG00000137161	CNPY3	2
	700	ENSG00000137547	MRPL15	2
	701	ENSG00000137818	RPLP1	2
	702	ENSG00000138073	PREB	2
	703	ENSG00000138378	STAT4	2
	704	ENSG00000138623	SEMA7A	2
	705	ENSG00000138663	COPS4	2
	706	ENSG00000138944	KIAA1644	2
	707	ENSG00000139163	ETNK1	2
	708	ENSG00000139329	LUM	2
	709	ENSG00000139508	SLC46A3	2
	710	ENSG00000139629	GALNT6	2
	711	ENSG00000139637	C12orf10	2
	712	ENSG00000139679	LPAR6	2
	713	ENSG00000140400	MAN2C1	2
	714	ENSG00000140474	ULK3	2
	715	ENSG00000140497	SCAMP2	2
	716	ENSG00000140545	MFGE8	2
	717	ENSG00000140678	ITGAX	2
	718	ENSG00000140931	CMTM3	2
	719	ENSG00000140968	IRF8	2
	720	ENSG00000141424	SLC39A6	2
	721	ENSG00000141504	SAT2	2
	722	ENSG00000141524	TMC6	2
	723	ENSG00000141696	LEPREL4	2
	724	ENSG00000141933	TPGS1	2
	725	ENSG00000141959	PFKL	2
	726	ENSG00000142102	ATHL1	2
	727	ENSG00000142227	EMP3	2
	728	ENSG00000142657	PGD	2
	729	ENSG00000143158	MPC2	2
	730	ENSG00000143184	XCL1	2
	731	ENSG00000143185	XCL2	2
	732	ENSG00000143344	RGL1	2
	733	ENSG00000143382	ADAMTSL4	2
	734	ENSG00000143387	CTSK	2
	735	ENSG00000143401	ANP32E	2
	736	ENSG00000143575	HAX1	2
	737	ENSG00000143768	LEFTY2	2
	738	ENSG00000143933	CALM2	2
	739	ENSG00000143947	RPS27A	2
	740	ENSG00000143977	SNRPG	2
	741	ENSG00000144034	TPRKB	2
	742	ENSG00000144824	PHLDB2	2
	743	ENSG00000144867	SRPRB	2
	744	ENSG00000145050	MANF	2
	745	ENSG00000145337	PYURF	2
	746	ENSG00000145425	RPS3A	2
	747	ENSG00000145592	RPL37	2
	748	ENSG00000145649	GZMA	2
	749	ENSG00000146374	RSPO3	2
	750	ENSG00000146433	TMEM181	2
	751	ENSG00000146476	C6orf211	2
	752	ENSG00000146535	GNA12	2
	753	ENSG00000146674	IGFBP3	2
	754	ENSG00000146678	IGFBP1	2
	755	ENSG00000147003	TMEM27	2
	756	ENSG00000147168	IL2RG	2
	757	ENSG00000147257	GPC3	2
	758	ENSG00000147382	FAM58A	2
	759	ENSG00000147443	DOK2	2
	760	ENSG00000147535	PPAPDC1B	2
	761	ENSG00000148120	C9orf3	2
	762	ENSG00000148248	SURF4	2
	763	ENSG00000148339	SLC25A25	2
	764	ENSG00000149115	TNKS1BP1	2
	765	ENSG00000149451	ADAM33	2
	766	ENSG00000149531	FRG1B	2
	767	ENSG00000149564	ESAM	2
	768	ENSG00000149823	VPS51	2
	769	ENSG00000150764	DIXDC1	2
	770	ENSG00000150961	SEC24D	2
	771	ENSG00000150991	UBC	2
	772	ENSG00000151287	TEX30	2
	773	ENSG00000151388	ADAMTS12	2
	774	ENSG00000151491	EPS8	2
	775	ENSG00000151617	EDNRA	2
	776	ENSG00000152076	CCDC74B	2
	777	ENSG00000152082	MZT2B	2
	778	ENSG00000152240	HAUS1	2
	779	ENSG00000152601	MBNL1	2
	780	ENSG00000153071	DAB2	2
	781	ENSG00000153130	SCOC	2
	782	ENSG00000153214	TMEM87B	2
	783	ENSG00000153283	CD96	2
	784	ENSG00000153310	FAM49B	2
	785	ENSG00000153395	LPCAT1	2
	786	ENSG00000153487	ING1	2
	787	ENSG00000154127	UBASH3B	2
	788	ENSG00000154146	NRGN	2
	789	ENSG00000154175	ABI3BP	2
	790	ENSG00000154511	FAM69A	2
	791	ENSG00000154589	LY96	2
	792	ENSG00000155090	KLF10	2
	793	ENSG00000155307	SAMSN1	2
	794	ENSG00000155366	RHOC	2
	795	ENSG00000155393	HEATR3	2
	796	ENSG00000155893	ACPL2	2
	797	ENSG00000155926	SLA	2
	798	ENSG00000155957	TMBIM4	2
	799	ENSG00000156886	ITGAD	2
	800	ENSG00000157227	MMP14	2
	801	ENSG00000157350	ST3GAL2	2
	802	ENSG00000157593	SLC35B2	2
	803	ENSG00000157637	SLC38A10	2
	804	ENSG00000157800	SLC37A3	2
	805	ENSG00000157873	TNFRSF14	2
	806	ENSG00000158019	BRE	2
	807	ENSG00000158106	RHPN1	2
	808	ENSG00000158715	SLC45A3	2
	809	ENSG00000158717	RNF166	2
	810	ENSG00000159023	EPB41	2
	811	ENSG00000159128	IFNGR2	2
	812	ENSG00000159166	LAD1	2
	813	ENSG00000159189	C1QC	2
	814	ENSG00000160318	CLDND2	2
	815	ENSG00000160410	SHKBP1	2
	816	ENSG00000161055	SCGB3A1	2
	817	ENSG00000161547	SRSF2	2
	818	ENSG00000161570	CCL5	2
	819	ENSG00000161642	ZNF385A	2
	820	ENSG00000161682	FAM171A2	2
	821	ENSG00000162521	RBBP4	2
	822	ENSG00000162552	WNT4	2
	823	ENSG00000162576	MXRA8	2
	824	ENSG00000162745	OLFML2B	2
	825	ENSG00000162882	HAAO	2
	826	ENSG00000163072	NOSTRIN	2
	827	ENSG00000163154	TNFAIP8L2	2
	828	ENSG00000163346	PBXIP1	2
	829	ENSG00000163359	COL6A3	2
	830	ENSG00000163466	ARPC2	2
	831	ENSG00000163479	SSR2	2
	832	ENSG00000163481	RNF25	2
	833	ENSG00000163508	EOMES	2
	834	ENSG00000163637	PRICKLE2	2
	835	ENSG00000163682	RPL9	2
	836	ENSG00000163751	CPA3	2
	837	ENSG00000163815	CLEC3B	2
	838	ENSG00000163909	HEYL	2
	839	ENSG00000163975	MFI2	2
	840	ENSG00000164237	CMBL	2
	841	ENSG00000164465	DCBLD1	2
	842	ENSG00000164483	SAMD3	2
	843	ENSG00000164764	SBSPON	2
	844	ENSG00000164978	NUDT2	2
	845	ENSG00000165072	MAMDC2	2
	846	ENSG00000165633	VSTM4	2
	847	ENSG00000165915	SLC39A13	2
	848	ENSG00000166002	SMCO4	2
	849	ENSG00000166073	GPR176	2
	850	ENSG00000166147	FBN1	2
	851	ENSG00000166226	CCT2	2
	852	ENSG00000166275	C10orf32	2
	853	ENSG00000166479	TMX3	2
	854	ENSG00000166482	MFAP4	2
	855	ENSG00000166484	MAPK7	2
	856	ENSG00000166562	SEC11C	2
	857	ENSG00000166794	PPIB	2
	858	ENSG00000166816	LDHD	2
	859	ENSG00000167004	PDIA3	2
	860	ENSG00000167083	GNGT2	2
	861	ENSG00000167113	COQ4	2
	862	ENSG00000167191	GPRC5B	2
	863	ENSG00000167664	TMIGD2	2
	864	ENSG00000167757	KLK11	2
	865	ENSG00000167779	IGFBP6	2
	866	ENSG00000167797	CDK2AP2	2
	867	ENSG00000167851	CD300A	2
	868	ENSG00000167895	TMC8	2
	869	ENSG00000168028	RPSA	2
	870	ENSG00000168056	LTBP3	2
	871	ENSG00000168243	GNG4	2
	872	ENSG00000168477	TNXB	2
	873	ENSG00000169181	GSG1L	2
	874	ENSG00000169203	RP11-231C14.4	2
	875	ENSG00000169223	LMAN2	2
	876	ENSG00000169231	THBS3	2
	877	ENSG00000169255	B3GALNT1	2
	878	ENSG00000169288	MRPL1	2
	879	ENSG00000169359	SLC33A1	2
	880	ENSG00000169413	RNASE6	2
	881	ENSG00000169442	CD52	2
	882	ENSG00000169902	TPST1	2
	883	ENSG00000170348	TMED10	2
	884	ENSG00000170442	KRT86	2
	885	ENSG00000170476	MZB1	2
	886	ENSG00000170571	EMB	2
	887	ENSG00000170801	HTRA3	2
	888	ENSG00000171303	KCNK3	2
	889	ENSG00000171476	HOPX	2
	890	ENSG00000171604	CXXC5	2
	891	ENSG00000171659	GPR34	2
	892	ENSG00000171858	RPS21	2
	893	ENSG00000171928	TVP23B	2
	894	ENSG00000172005	MAL	2
	895	ENSG00000172061	LRRC15	2
	896	ENSG00000172172	MRPL13	2
	897	ENSG00000172236	TPSAB1	2
	898	ENSG00000172331	BPGM	2
	899	ENSG00000172380	GNG12	2
	900	ENSG00000172465	TCEAL1	2
	901	ENSG00000172493	AFF1	2
	902	ENSG00000172543	CTSW	2
	903	ENSG00000172922	RNASEH2C	2
	904	ENSG00000173020	ADRBK1	2
	905	ENSG00000173153	ESRRA	2
	906	ENSG00000173369	C1QB	2
	907	ENSG00000173372	C1QA	2
	908	ENSG00000173621	LRFN4	2
	909	ENSG00000173762	CD7	2
	910	ENSG00000173918	C1QTNF1	2
	911	ENSG00000174083	PIK3R6	2
	912	ENSG00000174695	TMEM167A	2
	913	ENSG00000174748	RPL15	2
	914	ENSG00000174807	CD248	2
	915	ENSG00000174938	SEZ6L2	2
	916	ENSG00000174944	P2RY14	2
	917	ENSG00000175040	CHST2	2
	918	ENSG00000175356	SCUBE2	2
	919	ENSG00000175416	CLTB	2
	920	ENSG00000175463	TBC1D10C	2
	921	ENSG00000175879	HOXD8	2
	922	ENSG00000176018	LYSMD3	2
	923	ENSG00000176022	B3GALT6	2
	924	ENSG00000176083	ZNF683	2
	925	ENSG00000176435	CLEC14A	2
	926	ENSG00000178234	GALNT11	2
	927	ENSG00000178719	GRINA	2
	928	ENSG00000178922	HYI	2
	929	ENSG00000178996	SNX18	2
	930	ENSG00000179271	GADD45GIP1	2
	931	ENSG00000179387	ELMOD2	2
	932	ENSG00000179639	FCER1A	2
	933	ENSG00000179820	MYADM	2
	934	ENSG00000179918	SEPHS2	2
	935	ENSG00000180340	FZD2	2
	936	ENSG00000180383	DEFB124	2
	937	ENSG00000180447	GAS1	2
	938	ENSG00000180530	NRIP1	2
	939	ENSG00000180535	BHLHA15	2
	940	ENSG00000180644	PRF1	2
	941	ENSG00000181104	F2R	2
	942	ENSG00000181404	XXyac-YRM2039.2	2
	943	ENSG00000182118	FAM89A	2
	944	ENSG00000182175	RGMA	2
	945	ENSG00000182500	ORAI1	2
	946	ENSG00000182578	CSF1R	2
	947	ENSG00000182670	TTC3	2
	948	ENSG00000182885	GPR97	2
	949	ENSG00000182919	C11orf54	2
	950	ENSG00000183160	TMEM119	2
	951	ENSG00000183291	SEP15	2
	952	ENSG00000183765	CHEK2	2
	953	ENSG00000183793	NPIPA5	2
	954	ENSG00000184012	TMPRSS2	2
	955	ENSG00000184115	RP13-1039J1.2	2
	956	ENSG00000184203	PPP1R2	2
	957	ENSG00000184515	BEX5	2
	958	ENSG00000184730	APOBR	2
	959	ENSG00000184840	TMED9	2
	960	ENSG00000184990	SIVA1	2
	961	ENSG00000185090	MANEAL	2
	962	ENSG00000185236	RAB11B	2
	963	ENSG00000185305	ARL15	2
	964	ENSG00000185338	SOCS1	2
	965	ENSG00000185761	ADAMTSL5	2
	966	ENSG00000185862	EVI2B	2
	967	ENSG00000185909	KLHDC8B	2
	968	ENSG00000185988	PLK5	2
	969	ENSG00000186148	AC013271.3	2
	970	ENSG00000186517	ARHGAP30	2
	971	ENSG00000186594	MIR22HG	2
	972	ENSG00000186810	CXCR3	2
	973	ENSG00000186815	TPCN1	2
	974	ENSG00000187260	WDR86	2
	975	ENSG00000187266	EPOR	2
	976	ENSG00000187764	SEMA4D	2
	977	ENSG00000188243	COMMD6	2
	978	ENSG00000188760	TMEM198	2
	979	ENSG00000188820	FAM26F	2
	980	ENSG00000188856	RPSAP47	2
	981	ENSG00000189013	KIR2DL4	2
	982	ENSG00000196302	RP11-497H16.5	2
	983	ENSG00000196405	EVL	2
	984	ENSG00000197122	SRC	2
	985	ENSG00000197253	TPSB2	2
	986	ENSG00000197324	LRP10	2
	987	ENSG00000197343	ZNF655	2
	988	ENSG00000197496	SLC2A10	2
	989	ENSG00000197629	MPEG1	2
	990	ENSG00000197728	RPS26	2
	991	ENSG00000197746	PSAP	2
	992	ENSG00000197991	PCDH20	2
	993	ENSG00000198324	FAM109A	2
	994	ENSG00000198380	GFPT1	2
	995	ENSG00000198400	NTRK1	2
	996	ENSG00000198546	ZNF511	2
	997	ENSG00000198816	ZNF358	2
	998	ENSG00000198821	CD247	2
	999	ENSG00000198830	HMGN2	2
	1000	ENSG00000198843	SELT	2
	1001	ENSG00000198851	CD3E	2
	1002	ENSG00000198855	FICD	2
	1003	ENSG00000198856	OSTC	2
	1004	ENSG00000198892	SHISA4	2
	1005	ENSG00000198937	CCDC167	2
	1006	ENSG00000199133	MIRLET7D	2
	1007	ENSG00000199161	MIR126	2
	1008	ENSG00000199179	MIRLET7I	2
	1009	ENSG00000199753	SNORD104	2
	1010	ENSG00000200087	SNORA73B	2
	1011	ENSG00000200488	RN7SKP203	2
	1012	ENSG00000201672	SNORD113-4	2
	1013	ENSG00000202048	SNORD114-20	2
	1014	ENSG00000202198	RN7SK	2
	1015	ENSG00000203778	FAM229B	2
	1016	ENSG00000203827	NBPF16	2
	1017	ENSG00000204209	DAXX	2
	1018	ENSG00000204264	PSMB8	2
	1019	ENSG00000204310	AGPAT1	2
	1020	ENSG00000204475	NCR3	2
	1021	ENSG00000204542	C6orf15	2
	1022	ENSG00000204778	RP11-15J10.1	2
	1023	ENSG00000205246	RPSAP58	2
	1024	ENSG00000205426	KRT81	2
	1025	ENSG00000205571	SMN2	2
	1026	ENSG00000205809	KLRC2	2
	1027	ENSG00000205810	KLRC3	2
	1028	ENSG00000206082	LINC01002	2
	1029	ENSG00000207554	MIR647	2
	1030	ENSG00000207636	MIR631	2
	1031	ENSG00000207650	MIR570	2
	1032	ENSG00000210077	MT-TV	2
	1033	ENSG00000210100	MT-TI	2
	1034	ENSG00000210107	MT-TQ	2
	1035	ENSG00000210127	MT-TA	2
	1036	ENSG00000210135	MT-TN	2
	1037	ENSG00000210144	MT-TY	2
	1038	ENSG00000210151	MT-TS1	2
	1039	ENSG00000210154	MT-TD	2
	1040	ENSG00000210194	MT-TE	2
	1041	ENSG00000210195	MT-TT	2
	1042	ENSG00000210196	MT-TP	2
	1043	ENSG00000211649	IGLV7-46	2
	1044	ENSG00000211651	IGLV1-44	2
	1045	ENSG00000211660	IGLV2-23	2
	1046	ENSG00000211671	IGLV2-8	2
	1047	ENSG00000211689	TRGC1	2
	1048	ENSG00000211766	TRBJ2-2P	2
	1049	ENSG00000211767	TRBJ2-3	2
	1050	ENSG00000211768	TRBJ2-4	2
	1051	ENSG00000211772	TRBC2	2
	1052	ENSG00000211825	TRDJ1	2
	1053	ENSG00000211827	TRDJ2	2
	1054	ENSG00000211829	TRDC	2
	1055	ENSG00000211890	IGHA2	2
	1056	ENSG00000211893	IGHG2	2
	1057	ENSG00000211895	IGHA1	2
	1058	ENSG00000211900	IGHJ6	2
	1059	ENSG00000211936	IGHV4-4	2
	1060	ENSG00000211941	IGHV3-11	2
	1061	ENSG00000211943	IGHV3-15	2
	1062	ENSG00000211945	IGHV1-18	2
	1063	ENSG00000211970	IGHV4-61	2
	1064	ENSG00000211973	IGHV1-69	2
	1065	ENSG00000212802	RPL15P3	2
	1066	ENSG00000213326	RPS7P11	2
	1067	ENSG00000213402	PTPRCAP	2
	1068	ENSG00000213619	NDUFS3	2
	1069	ENSG00000213621	RPSAP54	2
	1070	ENSG00000213741	RPS29	2
	1071	ENSG00000214063	TSPAN4	2
	1072	ENSG00000214389	RPS3AP26	2
	1073	ENSG00000214530	STARD10	2
	1074	ENSG00000214548	MEG3	2
	1075	ENSG00000214691	AC104654.1	2
	1076	ENSG00000214975	PPIAP29	2
	1077	ENSG00000215548	RP11-764K9.4	2
	1078	ENSG00000217555	CKLF	2
	1079	ENSG00000219133	RP11-203F10.6	2
	1080	ENSG00000219607	PPP1R3G	2
	1081	ENSG00000221502	MIR1245A	2
	1082	ENSG00000221625	AC013283.1	2
	1083	ENSG00000221955	SLC12A8	2
	1084	ENSG00000221957	KIR2DS4	2
	1085	ENSG00000221968	FADS3	2
	1086	ENSG00000223350	IGLV9-49	2
	1087	ENSG00000223749	MIR503HG	2
	1088	ENSG00000224094	RPS24P8	2
	1089	ENSG00000224607	IGKV1D-27	2
	1090	ENSG00000224956	RP11-206L10.1	2
	1091	ENSG00000225663	FAM195B	2
	1092	ENSG00000225720	RP4-742C19.12	2
	1093	ENSG00000225721	RP11-269F19.2	2
	1094	ENSG00000225972	MTND1P23	2
	1095	ENSG00000226084	RP4-706A16.3	2
	1096	ENSG00000226085	UQCRFS1P1	2
	1097	ENSG00000227008	RP3-417G15.1	2
	1098	ENSG00000227068	RP11-12A16.3	2
	1099	ENSG00000227191	TRGC2	2
	1100	ENSG00000227258	SMIM2-AS1	2
	1101	ENSG00000227615	RP11-864N7.2	2
	1102	ENSG00000228589	SPCS2P4	2
	1103	ENSG00000228638	FCF1P2	2
	1104	ENSG00000228985	TRDD3	2
	1105	ENSG00000229164	TRAC	2
	1106	ENSG00000229198	RP11-12A20.4	2
	1107	ENSG00000229646	RP11-330A16.1	2
	1108	ENSG00000230629	RPS23P8	2
	1109	ENSG00000230724	LINC01001	2
	1110	ENSG00000230795	HLA-K	2
	1111	ENSG00000231006	CTB-54D4.1	2
	1112	ENSG00000231389	HLA-DPA1	2
	1113	ENSG00000231475	IGHV4-31	2
	1114	ENSG00000232112	TMA7	2
	1115	ENSG00000233006	AC034220.3	2
	1116	ENSG00000233024	RP11-1212A22.4	2
	1117	ENSG00000233297	RASA4DP	2
	1118	ENSG00000233476	EEF1A1P6	2
	1119	ENSG00000233913	CTC-575D19.1	2
	1120	ENSG00000234618	RPSAP9	2
	1121	ENSG00000234797	RPS3AP6	2
	1122	ENSG00000235098	ANKRD65	2
	1123	ENSG00000236675	MTX1P1	2
	1124	ENSG00000237039	AC018738.2	2
	1125	ENSG00000237111	IGHJ3P	2
	1126	ENSG00000237125	HAND2-AS1	2
	1127	ENSG00000237506	RPSAP15	2
	1128	ENSG00000238035	AC138035.2	2
	1129	ENSG00000238072	RP11-305M3.2	2
	1130	ENSG00000238741	SCARNA7	2
	1131	ENSG00000239127	SNORD125	2
	1132	ENSG00000239571	IGKV2D-30	2
	1133	ENSG00000239855	IGKV1-6	2
	1134	ENSG00000239906	RP11-34P13.14	2
	1135	ENSG00000239951	IGKV3-20	2
	1136	ENSG00000240087	RP11-254B13.1	2
	1137	ENSG00000240583	AQP1	2
	1138	ENSG00000240857	RDH14	2
	1139	ENSG00000241351	IGKV3-11	2
	1140	ENSG00000241755	IGKV1-9	2
	1141	ENSG00000242472	IGHJ5	2
	1142	ENSG00000242580	IGKV1D-43	2
	1143	ENSG00000243147	MRPL33	2
	1144	ENSG00000243238	IGKV2-30	2
	1145	ENSG00000243279	PRAF2	2
	1146	ENSG00000243290	IGKV1-12	2
	1147	ENSG00000243679	RP11-274B21.3	2
	1148	ENSG00000243772	KIR2DL3	2
	1149	ENSG00000243811	APOBEC3D	2
	1150	ENSG00000243927	MRPS6	2
	1151	ENSG00000244021	RP11-50D9.1	2
	1152	ENSG00000244038	DDOST	2
	1153	ENSG00000244509	APOBEC3C	2
	1154	ENSG00000244575	IGKV1-27	2
	1155	ENSG00000244582	RPL21P120	2
	1156	ENSG00000244716	RP11-20O24.4	2
	1157	ENSG00000248290	TNXA	2
	1158	ENSG00000248359	CTC-537E7.2	2
	1159	ENSG00000249242	TMEM150C	2
	1160	ENSG00000250786	SNHG18	2
	1161	ENSG00000251562	MALAT1	2
	1162	ENSG00000251823	RNA5SP162	2
	1163	ENSG00000253304	TMEM200B	2
	1164	ENSG00000253508	RP1-170O19.14	2
	1165	ENSG00000253838	RP11-44K6.2	2
	1166	ENSG00000253954	HMGN1P38	2
	1167	ENSG00000253998	IGKV2-29	2
	1168	ENSG00000254353	RP11-195E2.4	2
	1169	ENSG00000254395	IGHV4-55	2
	1170	ENSG00000254614	AP003068.23	2
	1171	ENSG00000254741	RP11-661A12.7	2
	1172	ENSG00000254893	RP11-466P24.2	2
	1173	ENSG00000256073	C21orf119	2
	1174	ENSG00000256667	KLRAP1	2
	1175	ENSG00000257894	RP1-78O14.1	2
	1176	ENSG00000258486	RN7SL1	2
	1177	ENSG00000258859	RP11-594C13.1	2
	1178	ENSG00000259261	IGHV4OR15-8	2
	1179	ENSG00000259279	CTD-2033D15.1	2
	1180	ENSG00000259337	IGHV1OR15-2	2
	1181	ENSG00000259674	RP11-356M20.1	2
	1182	ENSG00000259943	RP1-39G22.7	2
	1183	ENSG00000260244	RP11-588K22.2	2
	1184	ENSG00000260335	RP11-345J4.6	2
	1185	ENSG00000261760	RP11-1223D19.1	2
	1186	ENSG00000261788	RP11-480G7.1	2
	1187	ENSG00000261866	AC092566.1	2
	1188	ENSG00000263422	AC005702.1	2
	1189	ENSG00000263597	MIR3936	2
	1190	ENSG00000263660	AC087793.1	2
	1191	ENSG00000263740	RN7SL4P	2
	1192	ENSG00000263934	SNORD3A	2
	1193	ENSG00000264281	CTD-2031P19.4	2
	1194	ENSG00000264350	SNRPGP2	2
	1195	ENSG00000264781	hsa-mir-4537	2
	1196	ENSG00000264919	MIR4697	2
	1197	ENSG00000265150	RN7SL2	2
	1198	ENSG00000265206	MIR142	2
	1199	ENSG00000265517	AL122127.2	2
	1200	ENSG00000265714	AL122127.3	2
	1201	ENSG00000265735	RN7SL5P	2
	1202	ENSG00000265874	MIR4489	2
	1203	ENSG00000265971	RP11-269G24.6	2
	1204	ENSG00000266017	MIR4477B	2
	1205	ENSG00000266019	MIR3609	2
	1206	ENSG00000266037	RN7SL3	2
	1207	ENSG00000266235	MIR3176	2
	1208	ENSG00000266408	AL122127.4	2
	1209	ENSG00000266643	MIR3677	2
	1210	ENSG00000266701	AC005702.4	2
	1211	ENSG00000268041	CTD-2575K13.6	2
	1212	ENSG00000268858	C20ORF135	2
	1213	ENSG00000269352	AC018766.5	2
	1214	ENSG00000269913	CTC-1337H24.1	2
	1215	ENSG00000269930	RP11-932O9.9	2
	1216	ENSG00000270066	SCARNA2	2
	1217	ENSG00000270069	RP6-99M1.2	2
	1218	ENSG00000270164	AC006129.4	2
	1219	ENSG00000270505	IGHV1OR15-1	2
	1220	ENSG00000272034	SNORD14A	2
	1221	ENSG00000272098	AC092299.8	2
	1222	ENSG00000272214	AC079602.1	2
	1223	ENSG00000272841	RP3-428L16.2	2
	1224	ENSG00000001084	GCLC	3
	1225	ENSG00000002933	TMEM176A	3
	1226	ENSG00000003989	SLC7A2	3
	1227	ENSG00000005001	PRSS22	3
	1228	ENSG00000005194	CIAPIN1	3
	1229	ENSG00000005884	ITGA3	3
	1230	ENSG00000006327	TNFRSF12A	3
	1231	ENSG00000006453	BAIAP2L1	3
	1232	ENSG00000006534	ALDH3B1	3
	1233	ENSG00000006715	VPS41	3
	1234	ENSG00000007129	CEACAM21	3
	1235	ENSG00000008441	NFIX	3
	1236	ENSG00000008513	ST3GAL1	3
	1237	ENSG00000011422	PLAUR	3
	1238	ENSG00000011426	ANLN	3
	1239	ENSG00000011451	WIZ	3
	1240	ENSG00000012171	SEMA3B	3
	1241	ENSG00000017483	SLC38A5	3
	1242	ENSG00000018408	WWTR1	3
	1243	ENSG00000026103	FAS	3
	1244	ENSG00000029725	RABEP1	3
	1245	ENSG00000030066	NUP160	3
	1246	ENSG00000031003	FAM13B	3
	1247	ENSG00000040275	SPDL1	3
	1248	ENSG00000041982	TNC	3
	1249	ENSG00000042062	FAM65C	3
	1250	ENSG00000047457	CP	3
	1251	ENSG00000047849	MAP4	3
	1252	ENSG00000048342	CC2D2A	3
	1253	ENSG00000048544	MRPS10	3
	1254	ENSG00000050820	BCAR1	3
	1255	ENSG00000053372	MRTO4	3
	1256	ENSG00000054793	ATP9A	3
	1257	ENSG00000055044	NOP58	3
	1258	ENSG00000055070	SZRD1	3
	1259	ENSG00000057657	PRDM1	3
	1260	ENSG00000058085	LAMC2	3
	1261	ENSG00000059758	CDK17	3
	1262	ENSG00000059804	SLC2A3	3
	1263	ENSG00000060558	GNA15	3
	1264	ENSG00000060688	SNRNP40	3
	1265	ENSG00000061273	HDAC7	3
	1266	ENSG00000062598	ELMO2	3
	1267	ENSG00000063180	CA11	3
	1268	ENSG00000064012	CASP8	3
	1269	ENSG00000064102	ASUN	3
	1270	ENSG00000065135	GNAI3	3
	1271	ENSG00000065308	TRAM2	3
	1272	ENSG00000065534	MYLK	3
	1273	ENSG00000065548	ZC3H15	3
	1274	ENSG00000065613	SLK	3
	1275	ENSG00000065911	MTHFD2	3
	1276	ENSG00000066117	SMARCD1	3
	1277	ENSG00000066336	SPI1	3
	1278	ENSG00000066583	ISOC1	3
	1279	ENSG00000067182	TNFRSF1A	3
	1280	ENSG00000068697	LAPTM4A	3
	1281	ENSG00000069399	BCL3	3
	1282	ENSG00000069535	MAOB	3
	1283	ENSG00000070366	SMG6	3
	1284	ENSG00000070718	AP3M2	3
	1285	ENSG00000071054	MAP4K4	3
	1286	ENSG00000071564	TCF3	3
	1287	ENSG00000071575	TRIB2	3
	1288	ENSG00000072422	RHOBTB1	3
	1289	ENSG00000073111	MCM2	3
	1290	ENSG00000074201	CLNS1A	3
	1291	ENSG00000074219	TEAD2	3
	1292	ENSG00000074410	CA12	3
	1293	ENSG00000076003	MCM6	3
	1294	ENSG00000076382	SPAG5	3
	1295	ENSG00000076716	GPC4	3
	1296	ENSG00000077097	TOP2B	3
	1297	ENSG00000078098	FAP	3
	1298	ENSG00000078237	C12orf5	3
	1299	ENSG00000078246	TULP3	3
	1300	ENSG00000078668	VDAC3	3
	1301	ENSG00000079150	FKBP7	3
	1302	ENSG00000079246	XRCC5	3
	1303	ENSG00000080986	NDC80	3
	1304	ENSG00000082482	KCNK2	3
	1305	ENSG00000083845	RPS5	3
	1306	ENSG00000084090	STARD7	3
	1307	ENSG00000084110	HAL	3
	1308	ENSG00000084112	SSH1	3
	1309	ENSG00000084207	GSTP1	3
	1310	ENSG00000085265	FCN1	3
	1311	ENSG00000086062	B4GALT1	3
	1312	ENSG00000087053	MTMR2	3
	1313	ENSG00000087302	C14orf166	3
	1314	ENSG00000088247	KHSRP	3
	1315	ENSG00000088325	TPX2	3
	1316	ENSG00000088367	EPB41L1	3
	1317	ENSG00000088970	PLK1S1	3
	1318	ENSG00000089009	RPL6	3
	1319	ENSG00000089195	TRMT6	3
	1320	ENSG00000089876	DHX32	3
	1321	ENSG00000090339	ICAM1	3
	1322	ENSG00000090470	PDCD7	3
	1323	ENSG00000090924	PLEKHG2	3
	1324	ENSG00000091127	PUS7	3
	1325	ENSG00000091732	ZC3HC1	3
	1326	ENSG00000092445	TYRO3	3
	1327	ENSG00000093000	NUP50	3
	1328	ENSG00000093144	ECHDC1	3
	1329	ENSG00000094916	CBX5	3
	1330	ENSG00000095383	TBC1D2	3
	1331	ENSG00000095637	SORBS1	3
	1332	ENSG00000095794	CREM	3
	1333	ENSG00000097007	ABL1	3
	1334	ENSG00000099204	ABLIM1	3
	1335	ENSG00000099246	RAB18	3
	1336	ENSG00000099260	PALMD	3
	1337	ENSG00000099282	TSPAN15	3
	1338	ENSG00000099331	MYO9B	3
	1339	ENSG00000099377	HSD3B7	3
	1340	ENSG00000099814	CEP170B	3
	1341	ENSG00000099817	POLR2E	3
	1342	ENSG00000099956	SMARCB1	3
	1343	ENSG00000099991	CABIN1	3
	1344	ENSG00000099995	SF3A1	3
	1345	ENSG00000100034	PPM1F	3
	1346	ENSG00000100104	SRRD	3
	1347	ENSG00000100154	TTC28	3
	1348	ENSG00000100304	TTLL12	3
	1349	ENSG00000100320	RBFOX2	3
	1350	ENSG00000100345	MYH9	3
	1351	ENSG00000100364	KIAA0930	3
	1352	ENSG00000100401	RANGAP1	3
	1353	ENSG00000100554	ATP6V1D	3
	1354	ENSG00000100934	SEC23A	3
	1355	ENSG00000101052	IFT52	3
	1356	ENSG00000101187	SLCO4A1	3
	1357	ENSG00000101311	FERMT1	3
	1358	ENSG00000101457	DNTTIP1	3
	1359	ENSG00000101773	RBBP8	3
	1360	ENSG00000101849	TBL1X	3
	1361	ENSG00000101928	MOSPD1	3
	1362	ENSG00000101951	PAGE4	3
	1363	ENSG00000102038	SMARCA1	3
	1364	ENSG00000102302	FGD1	3
	1365	ENSG00000102743	SLC25A15	3
	1366	ENSG00000102898	NUTF2	3
	1367	ENSG00000103194	USP10	3
	1368	ENSG00000103335	PIEZO1	3
	1369	ENSG00000103534	TMC5	3
	1370	ENSG00000104047	DTWD1	3
	1371	ENSG00000104164	BLOC1S6	3
	1372	ENSG00000104472	CHRAC1	3
	1373	ENSG00000104856	RELB	3
	1374	ENSG00000105137	SYDE1	3
	1375	ENSG00000105185	PDCD5	3
	1376	ENSG00000105193	RPS16	3
	1377	ENSG00000105364	MRPL4	3
	1378	ENSG00000105419	MEIS3	3
	1379	ENSG00000105426	PTPRS	3
	1380	ENSG00000105699	LSR	3
	1381	ENSG00000105976	MET	3
	1382	ENSG00000106290	TAF6	3
	1383	ENSG00000106538	RARRES2	3
	1384	ENSG00000106565	TMEM176B	3
	1385	ENSG00000106993	CDC37L1	3
	1386	ENSG00000107130	NCS1	3
	1387	ENSG00000107341	UBE2R2	3
	1388	ENSG00000107625	DDX50	3
	1389	ENSG00000107796	ACTA2	3
	1390	ENSG00000107833	NPM3	3
	1391	ENSG00000107957	SH3PXD2A	3
	1392	ENSG00000107960	OBFC1	3
	1393	ENSG00000107984	DKK1	3
	1394	ENSG00000108107	RPL28	3
	1395	ENSG00000108176	DNAJC12	3
	1396	ENSG00000108298	RPL19	3
	1397	ENSG00000108518	PFN1	3
	1398	ENSG00000108561	C1QBP	3
	1399	ENSG00000108753	HNF1B	3
	1400	ENSG00000108797	CNTNAP1	3
	1401	ENSG00000108819	PPP1R9B	3
	1402	ENSG00000108861	DUSP3	3
	1403	ENSG00000109079	TNFAIP1	3
	1404	ENSG00000109790	KLHL5	3
	1405	ENSG00000109805	NCAPG	3
	1406	ENSG00000109917	ZNF259	3
	1407	ENSG00000110042	DTX4	3
	1408	ENSG00000110057	UNC93B1	3
	1409	ENSG00000110063	DCPS	3
	1410	ENSG00000110092	CCND1	3
	1411	ENSG00000110321	EIF4G2	3
	1412	ENSG00000110696	C11orf58	3
	1413	ENSG00000110697	PITPNM1	3
	1414	ENSG00000111142	METAP2	3
	1415	ENSG00000111145	ELK3	3
	1416	ENSG00000111181	SLC6A12	3
	1417	ENSG00000111231	GPN3	3
	1418	ENSG00000111269	CREBL2	3
	1419	ENSG00000111328	CDK2AP1	3
	1420	ENSG00000111341	MGP	3
	1421	ENSG00000111371	SLC38A1	3
	1422	ENSG00000111412	C12orf49	3
	1423	ENSG00000111674	ENO2	3
	1424	ENSG00000111801	BTN3A3	3
	1425	ENSG00000111912	NCOA7	3
	1426	ENSG00000112096	SOD2	3
	1427	ENSG00000112249	ASCC3	3
	1428	ENSG00000112290	WASF1	3
	1429	ENSG00000112299	VNN1	3
	1430	ENSG00000112304	ACOT13	3
	1431	ENSG00000112655	PTK7	3
	1432	ENSG00000112658	SRF	3
	1433	ENSG00000112715	VEGFA	3
	1434	ENSG00000112984	KIF20A	3
	1435	ENSG00000113272	THG1L	3
	1436	ENSG00000113396	SLC27A6	3
	1437	ENSG00000113552	GNPDA1	3
	1438	ENSG00000114019	AMOTL2	3
	1439	ENSG00000114023	FAM162A	3
	1440	ENSG00000114446	IFT57	3
	1441	ENSG00000114554	PLXNA1	3
	1442	ENSG00000114978	MOB1A	3
	1443	ENSG00000115268	RPS15	3
	1444	ENSG00000115368	WDR75	3
	1445	ENSG00000115468	EFHD1	3
	1446	ENSG00000115641	FHL2	3
	1447	ENSG00000115738	ID2	3
	1448	ENSG00000115750	TAF1B	3
	1449	ENSG00000115816	CEBPZ	3
	1450	ENSG00000115993	TRAK2	3
	1451	ENSG00000116030	SUMO1	3
	1452	ENSG00000116128	BCL9	3
	1453	ENSG00000116132	PRRX1	3
	1454	ENSG00000116251	RPL22	3
	1455	ENSG00000116260	QSOX1	3
	1456	ENSG00000116478	HDAC1	3
	1457	ENSG00000116649	SRM	3
	1458	ENSG00000116688	MFN2	3
	1459	ENSG00000116701	NCF2	3
	1460	ENSG00000116786	PLEKHM2	3
	1461	ENSG00000116791	CRYZ	3
	1462	ENSG00000117411	B4GALT2	3
	1463	ENSG00000117475	BLZF1	3
	1464	ENSG00000117519	CNN3	3
	1465	ENSG00000118181	RPS25	3
	1466	ENSG00000118200	CAMSAP2	3
	1467	ENSG00000118518	RNF146	3
	1468	ENSG00000118596	SLC16A7	3
	1469	ENSG00000118707	TGIF2	3
	1470	ENSG00000118777	ABCG2	3
	1471	ENSG00000118785	SPP1	3
	1472	ENSG00000118849	RARRES1	3
	1473	ENSG00000118985	ELL2	3
	1474	ENSG00000119326	CTNNAL1	3
	1475	ENSG00000119402	FBXW2	3
	1476	ENSG00000119772	DNMT3A	3
	1477	ENSG00000119865	CNRIP1	3
	1478	ENSG00000119929	CUTC	3
	1479	ENSG00000120055	C10orf95	3
	1480	ENSG00000120254	MTHFD1L	3
	1481	ENSG00000120688	WBP4	3
	1482	ENSG00000121068	TBX2	3
	1483	ENSG00000121297	TSHZ3	3
	1484	ENSG00000121316	PLBD1	3
	1485	ENSG00000121361	KCNJ8	3
	1486	ENSG00000121579	NAA50	3
	1487	ENSG00000121644	DESI2	3
	1488	ENSG00000121769	FABP3	3
	1489	ENSG00000121774	KHDRBS1	3
	1490	ENSG00000122034	GTF3A	3
	1491	ENSG00000122035	RASL11A	3
	1492	ENSG00000122482	ZNF644	3
	1493	ENSG00000122565	CBX3	3
	1494	ENSG00000122952	ZWINT	3
	1495	ENSG00000123094	RASSF8	3
	1496	ENSG00000123130	ACOT9	3
	1497	ENSG00000123213	NLN	3
	1498	ENSG00000123240	OPTN	3
	1499	ENSG00000123374	CDK2	3
	1500	ENSG00000123416	TUBA1B	3
	1501	ENSG00000123838	C4BPA	3
	1502	ENSG00000124491	F13A1	3
	1503	ENSG00000124641	MED20	3
	1504	ENSG00000124795	DEK	3
	1505	ENSG00000124831	LRRFIP1	3
	1506	ENSG00000125378	BMP4	3
	1507	ENSG00000125454	SLC25A19	3
	1508	ENSG00000125743	SNRPD2	3
	1509	ENSG00000125818	PSMF1	3
	1510	ENSG00000125835	SNRPB	3
	1511	ENSG00000125869	LAMP5	3
	1512	ENSG00000125977	EIF2S2	3
	1513	ENSG00000126262	FFAR2	3
	1514	ENSG00000126458	RRAS	3
	1515	ENSG00000126698	DNAJC8	3
	1516	ENSG00000126785	RHOJ	3
	1517	ENSG00000126787	DLGAP5	3
	1518	ENSG00000127663	KDM4B	3
	1519	ENSG00000127922	SHFM1	3
	1520	ENSG00000128039	SRD5A3	3
	1521	ENSG00000128050	PAICS	3
	1522	ENSG00000128242	GAL3ST1	3
	1523	ENSG00000128918	ALDH1A2	3
	1524	ENSG00000128928	IVD	3
	1525	ENSG00000129187	DCTD	3
	1526	ENSG00000130159	ECSIT	3
	1527	ENSG00000130204	TOMM40	3
	1528	ENSG00000130303	BST2	3
	1529	ENSG00000130559	CAMSAP1	3
	1530	ENSG00000130638	ATXN10	3
	1531	ENSG00000130713	EXOSC2	3
	1532	ENSG00000130813	C19orf66	3
	1533	ENSG00000130816	DNMT1	3
	1534	ENSG00000131037	EPS8L1	3
	1535	ENSG00000131238	PPT1	3
	1536	ENSG00000131378	RFTN1	3
	1537	ENSG00000131504	DIAPH1	3
	1538	ENSG00000131747	TOP2A	3
	1539	ENSG00000131828	PDHA1	3
	1540	ENSG00000132313	MRPL35	3
	1541	ENSG00000132341	RAN	3
	1542	ENSG00000132356	PRKAA1	3
	1543	ENSG00000132361	CLUH	3
	1544	ENSG00000132405	TBC1D14	3
	1545	ENSG00000132434	LANCL2	3
	1546	ENSG00000132481	TRIM47	3
	1547	ENSG00000132541	HRSP12	3
	1548	ENSG00000132661	NXT1	3
	1549	ENSG00000132967	HMGB1P5	3
	1550	ENSG00000133030	MPRIP	3
	1551	ENSG00000133104	SPG20	3
	1552	ENSG00000133107	TRPC4	3
	1553	ENSG00000133119	RFC3	3
	1554	ENSG00000133121	STARD13	3
	1555	ENSG00000133142	TCEAL4	3
	1556	ENSG00000133265	HSPBP1	3
	1557	ENSG00000134013	LOXL2	3
	1558	ENSG00000134057	CCNB1	3
	1559	ENSG00000134308	YWHAQ	3
	1560	ENSG00000134453	RBM17	3
	1561	ENSG00000134686	PHC2	3
	1562	ENSG00000134871	COL4A2	3
	1563	ENSG00000134874	DZIP1	3
	1564	ENSG00000134900	TPP2	3
	1565	ENSG00000134901	KDELC1	3
	1566	ENSG00000135047	CTSL	3
	1567	ENSG00000135114	OASL	3
	1568	ENSG00000135334	AKIRIN2	3
	1569	ENSG00000135446	CDK4	3
	1570	ENSG00000135480	KRT7	3
	1571	ENSG00000135503	ACVR1B	3
	1572	ENSG00000135521	LTV1	3
	1573	ENSG00000135632	SMYD5	3
	1574	ENSG00000135678	CPM	3
	1575	ENSG00000135697	BCMO1	3
	1576	ENSG00000135736	CCDC102A	3
	1577	ENSG00000135916	ITM2C	3
	1578	ENSG00000136040	PLXNC1	3
	1579	ENSG00000136193	SCRN1	3
	1580	ENSG00000136205	TNS3	3
	1581	ENSG00000136379	ABHD17C	3
	1582	ENSG00000136514	RTP4	3
	1583	ENSG00000136522	MRPL47	3
	1584	ENSG00000136732	GYPC	3
	1585	ENSG00000136824	SMC2	3
	1586	ENSG00000136918	WDR38	3
	1587	ENSG00000136960	ENPP2	3
	1588	ENSG00000137033	IL33	3
	1589	ENSG00000137054	POLR1E	3
	1590	ENSG00000137076	TLN1	3
	1591	ENSG00000137288	UQCC2	3
	1592	ENSG00000137492	PRKRIR	3
	1593	ENSG00000137573	SULF1	3
	1594	ENSG00000137648	TMPRSS4	3
	1595	ENSG00000137673	MMP7	3
	1596	ENSG00000137691	C11orf70	3
	1597	ENSG00000137752	CASP1	3
	1598	ENSG00000137804	NUSAP1	3
	1599	ENSG00000137834	SMAD6	3
	1600	ENSG00000137845	ADAM10	3
	1601	ENSG00000137962	ARHGAP29	3
	1602	ENSG00000138061	CYP1B1	3
	1603	ENSG00000138074	SLC5A6	3
	1604	ENSG00000138166	DUSP5	3
	1605	ENSG00000138172	CALHM2	3
	1606	ENSG00000138175	ARL3	3
	1607	ENSG00000138381	ASNSD1	3
	1608	ENSG00000138750	NUP54	3
	1609	ENSG00000138795	LEF1	3
	1610	ENSG00000138867	GUCD1	3
	1611	ENSG00000139044	B4GALNT3	3
	1612	ENSG00000139116	KIF21A	3
	1613	ENSG00000139178	C1RL	3
	1614	ENSG00000139211	AMIGO2	3
	1615	ENSG00000139405	C12orf52	3
	1616	ENSG00000139726	DENR	3
	1617	ENSG00000140406	MESDC1	3
	1618	ENSG00000140416	TPM1	3
	1619	ENSG00000140450	ARRDC4	3
	1620	ENSG00000140548	ZNF710	3
	1621	ENSG00000140853	NLRC5	3
	1622	ENSG00000140988	RPS2	3
	1623	ENSG00000141076	CIRH1A	3
	1624	ENSG00000141141	DDX52	3
	1625	ENSG00000141682	PMAIP1	3
	1626	ENSG00000141985	SH3GL1	3
	1627	ENSG00000142230	SAE1	3
	1628	ENSG00000142453	CARM1	3
	1629	ENSG00000142676	RPL11	3
	1630	ENSG00000142910	TINAGL1	3
	1631	ENSG00000142961	MOB3C	3
	1632	ENSG00000143061	IGSF3	3
	1633	ENSG00000143125	PROK1	3
	1634	ENSG00000143155	TIPRL	3
	1635	ENSG00000143222	UFC1	3
	1636	ENSG00000143256	PFDN2	3
	1637	ENSG00000143390	RFX5	3
	1638	ENSG00000143515	ATP8B2	3
	1639	ENSG00000143545	RAB13	3
	1640	ENSG00000143546	S100A8	3
	1641	ENSG00000143753	DEGS1	3
	1642	ENSG00000143819	EPHX1	3
	1643	ENSG00000144021	CIAO1	3
	1644	ENSG00000144481	TRPM8	3
	1645	ENSG00000144713	RPL32	3
	1646	ENSG00000144802	NFKBIZ	3
	1647	ENSG00000145391	SETD7	3
	1648	ENSG00000145623	OSMR	3
	1649	ENSG00000145675	PIK3R1	3
	1650	ENSG00000145741	BTF3	3
	1651	ENSG00000146038	DCDC2	3
	1652	ENSG00000146457	WTAP	3
	1653	ENSG00000146463	ZMYM4	3
	1654	ENSG00000146938	NLGN4X	3
	1655	ENSG00000147065	MSN	3
	1656	ENSG00000147224	PRPS1	3
	1657	ENSG00000147274	RBMX	3
	1658	ENSG00000147400	CETN2	3
	1659	ENSG00000147416	ATP6V1B2	3
	1660	ENSG00000147883	CDKN2B	3
	1661	ENSG00000147889	CDKN2A	3
	1662	ENSG00000148229	POLE3	3
	1663	ENSG00000148303	RPL7A	3
	1664	ENSG00000148335	NTMT1	3
	1665	ENSG00000148840	PPRC1	3
	1666	ENSG00000149218	ENDOD1	3
	1667	ENSG00000149257	SERPINH1	3
	1668	ENSG00000149273	RPS3	3
	1669	ENSG00000149591	TAGLN	3
	1670	ENSG00000150347	ARID5B	3
	1671	ENSG00000150977	RILPL2	3
	1672	ENSG00000151090	THRB	3
	1673	ENSG00000151240	DIP2C	3
	1674	ENSG00000151458	ANKRD50	3
	1675	ENSG00000151465	CDC123	3
	1676	ENSG00000151689	INPP1	3
	1677	ENSG00000151715	TMEM45B	3
	1678	ENSG00000152022	LIX1L	3
	1679	ENSG00000152127	MGAT5	3
	1680	ENSG00000152193	RNF219	3
	1681	ENSG00000152253	SPC25	3
	1682	ENSG00000152455	SUV39H2	3
	1683	ENSG00000152661	GJA1	3
	1684	ENSG00000152767	FARP1	3
	1685	ENSG00000152778	IFIT5	3
	1686	ENSG00000153044	CENPH	3
	1687	ENSG00000153048	CARHSP1	3
	1688	ENSG00000153714	LURAP1L	3
	1689	ENSG00000154153	FAM134B	3
	1690	ENSG00000154813	DPH3	3
	1691	ENSG00000155329	ZCCHC10	3
	1692	ENSG00000155368	DBI	3
	1693	ENSG00000155463	OXA1L	3
	1694	ENSG00000155659	VSIG4	3
	1695	ENSG00000155962	CLIC2	3
	1696	ENSG00000156011	PSD3	3
	1697	ENSG00000156026	MCU	3
	1698	ENSG00000156049	GNA14	3
	1699	ENSG00000156427	FGF18	3
	1700	ENSG00000156508	EEF1A1	3
	1701	ENSG00000156804	FBXO32	3
	1702	ENSG00000157005	SST	3
	1703	ENSG00000157456	CCNB2	3
	1704	ENSG00000157483	MYO1E	3
	1705	ENSG00000157502	MUM1L1	3
	1706	ENSG00000157657	ZNF618	3
	1707	ENSG00000158042	MRPL17	3
	1708	ENSG00000158164	TMSB15A	3
	1709	ENSG00000158292	GPR153	3
	1710	ENSG00000158373	HIST1H2BD	3
	1711	ENSG00000158669	AGPAT6	3
	1712	ENSG00000158773	USF1	3
	1713	ENSG00000159335	PTMS	3
	1714	ENSG00000159403	C1R	3
	1715	ENSG00000159593	NAE1	3
	1716	ENSG00000159840	ZYX	3
	1717	ENSG00000159842	ABR	3
	1718	ENSG00000159921	GNE	3
	1719	ENSG00000160183	TMPRSS3	3
	1720	ENSG00000160255	ITGB2	3
	1721	ENSG00000160293	VAV2	3
	1722	ENSG00000160360	GPSM1	3
	1723	ENSG00000160408	ST6GALNAC6	3
	1724	ENSG00000160691	SHC1	3
	1725	ENSG00000160818	GPATCH4	3
	1726	ENSG00000160932	LY6E	3
	1727	ENSG00000160953	MUM1	3
	1728	ENSG00000160999	SH2B2	3
	1729	ENSG00000161016	RPL8	3
	1730	ENSG00000161203	AP2M1	3
	1731	ENSG00000161714	PLCD3	3
	1732	ENSG00000162004	CCDC78	3
	1733	ENSG00000162591	MEGF6	3
	1734	ENSG00000162627	SNX7	3
	1735	ENSG00000162733	DDR2	3
	1736	ENSG00000162747	FCGR3B	3
	1737	ENSG00000162889	MAPKAPK2	3
	1738	ENSG00000162896	PIGR	3
	1739	ENSG00000162909	CAPN2	3
	1740	ENSG00000163053	SLC16A14	3
	1741	ENSG00000163071	SPATA18	3
	1742	ENSG00000163145	C1QTNF7	3
	1743	ENSG00000163166	IWS1	3
	1744	ENSG00000163209	SPRR3	3
	1745	ENSG00000163263	C1orf189	3
	1746	ENSG00000163322	FAM175A	3
	1747	ENSG00000163362	C1orf106	3
	1748	ENSG00000163412	EIF4E3	3
	1749	ENSG00000163464	CXCR1	3
	1750	ENSG00000163510	CWC22	3
	1751	ENSG00000163513	TGFBR2	3
	1752	ENSG00000163517	HDAC11	3
	1753	ENSG00000163565	IFI16	3
	1754	ENSG00000163714	U2SURP	3
	1755	ENSG00000163808	KIF15	3
	1756	ENSG00000164032	H2AFZ	3
	1757	ENSG00000164038	SLC9B2	3
	1758	ENSG00000164054	SHISA5	3
	1759	ENSG00000164096	C4orf3	3
	1760	ENSG00000164104	HMGB2	3
	1761	ENSG00000164107	HAND2	3
	1762	ENSG00000164116	GUCY1A3	3
	1763	ENSG00000164163	ABCE1	3
	1764	ENSG00000164182	NDUFAF2	3
	1765	ENSG00000164253	WDR41	3
	1766	ENSG00000164332	UBLCP1	3
	1767	ENSG00000164346	NSA2	3
	1768	ENSG00000164484	TMEM200A	3
	1769	ENSG00000164626	KCNK5	3
	1770	ENSG00000164684	ZNF704	3
	1771	ENSG00000164902	PHAX	3
	1772	ENSG00000164949	GEM	3
	1773	ENSG00000164985	PSIP1	3
	1774	ENSG00000165092	ALDH1A1	3
	1775	ENSG00000165156	ZHX1	3
	1776	ENSG00000165178	NCF1C	3
	1777	ENSG00000165283	STOML2	3
	1778	ENSG00000165304	MELK	3
	1779	ENSG00000165424	ZCCHC24	3
	1780	ENSG00000165434	PGM2L1	3
	1781	ENSG00000165502	RPL36AL	3
	1782	ENSG00000165512	ZNF22	3
	1783	ENSG00000165526	RPUSD4	3
	1784	ENSG00000165548	TMEM63C	3
	1785	ENSG00000165609	NUDT5	3
	1786	ENSG00000165672	PRDX3	3
	1787	ENSG00000165801	ARHGEF40	3
	1788	ENSG00000165802	NSMF	3
	1789	ENSG00000166333	ILK	3
	1790	ENSG00000166352	C11orf74	3
	1791	ENSG00000166402	TUB	3
	1792	ENSG00000166411	IDH3A	3
	1793	ENSG00000166441	RPL27A	3
	1794	ENSG00000166508	MCM7	3
	1795	ENSG00000166523	CLEC4E	3
	1796	ENSG00000166526	ZNF3	3
	1797	ENSG00000166582	CENPV	3
	1798	ENSG00000166681	NGFRAP1	3
	1799	ENSG00000166750	SLFN5	3
	1800	ENSG00000166847	DCTN5	3
	1801	ENSG00000166949	SMAD3	3
	1802	ENSG00000167202	TBC1D2B	3
	1803	ENSG00000167460	TPM4	3
	1804	ENSG00000167468	GPX4	3
	1805	ENSG00000168005	C11orf84	3
	1806	ENSG00000168078	PBK	3
	1807	ENSG00000168090	COPS6	3
	1808	ENSG00000168234	TTC39C	3
	1809	ENSG00000168268	NT5DC2	3
	1810	ENSG00000168393	DTYMK	3
	1811	ENSG00000168447	SCNN1B	3
	1812	ENSG00000169083	AR	3
	1813	ENSG00000169251	NMD3	3
	1814	ENSG00000169554	ZEB2	3
	1815	ENSG00000169744	LDB2	3
	1816	ENSG00000169860	P2RY1	3
	1817	ENSG00000170231	FABP6	3
	1818	ENSG00000170312	CDK1	3
	1819	ENSG00000170412	GPRC5C	3
	1820	ENSG00000170458	CD14	3
	1821	ENSG00000170558	CDH2	3
	1822	ENSG00000170581	STAT2	3
	1823	ENSG00000170837	GPR27	3
	1824	ENSG00000170860	LSM3	3
	1825	ENSG00000170876	TMEM43	3
	1826	ENSG00000170893	TRH	3
	1827	ENSG00000171051	FPR1	3
	1828	ENSG00000171119	NRTN	3
	1829	ENSG00000171236	LRG1	3
	1830	ENSG00000171617	ENC1	3
	1831	ENSG00000171681	ATF7IP	3
	1832	ENSG00000171729	TMEM51	3
	1833	ENSG00000171793	CTPS1	3
	1834	ENSG00000171862	PTEN	3
	1835	ENSG00000172115	CYCS	3
	1836	ENSG00000172201	ID4	3
	1837	ENSG00000172301	COPRS	3
	1838	ENSG00000172379	ARNT2	3
	1839	ENSG00000172403	SYNPO2	3
	1840	ENSG00000172845	SP3	3
	1841	ENSG00000172985	SH3RF3	3
	1842	ENSG00000173145	NOC3L	3
	1843	ENSG00000173207	CKS1B	3
	1844	ENSG00000173376	NDNF	3
	1845	ENSG00000173456	RNF26	3
	1846	ENSG00000173467	AGR3	3
	1847	ENSG00000173674	EIF1AX	3
	1848	ENSG00000173846	PLK3	3
	1849	ENSG00000173905	GOLIM4	3
	1850	ENSG00000174156	GSTA3	3
	1851	ENSG00000174718	KIAA1551	3
	1852	ENSG00000174720	LARP7	3
	1853	ENSG00000175197	DDIT3	3
	1854	ENSG00000175538	KCNE3	3
	1855	ENSG00000175970	UNC119B	3
	1856	ENSG00000176046	NUPR1	3
	1857	ENSG00000176396	EID2	3
	1858	ENSG00000176485	PLA2G16	3
	1859	ENSG00000176619	LMNB2	3
	1860	ENSG00000176842	IRX5	3
	1861	ENSG00000176953	NFATC2IP	3
	1862	ENSG00000176973	FAM89B	3
	1863	ENSG00000177054	ZDHHC13	3
	1864	ENSG00000177096	FAM109B	3
	1865	ENSG00000177105	RHOG	3
	1866	ENSG00000177144	NUDT4P1	3
	1867	ENSG00000177469	PTRF	3
	1868	ENSG00000177519	RPRM	3
	1869	ENSG00000177706	FAM20C	3
	1870	ENSG00000177731	FLII	3
	1871	ENSG00000177989	ODF3B	3
	1872	ENSG00000178115	GOLGA8Q	3
	1873	ENSG00000178209	PLEC	3
	1874	ENSG00000178685	PARP10	3
	1875	ENSG00000179277	MEIS3P1	3
	1876	ENSG00000179431	FJX1	3
	1877	ENSG00000179958	DCTPP1	3
	1878	ENSG00000180543	TSPYL5	3
	1879	ENSG00000180628	PCGF5	3
	1880	ENSG00000180871	CXCR2	3
	1881	ENSG00000180964	TCEAL8	3
	1882	ENSG00000181915	ADO	3
	1883	ENSG00000182004	SNRPE	3
	1884	ENSG00000182013	PNMAL1	3
	1885	ENSG00000182022	CHST15	3
	1886	ENSG00000182326	C1S	3
	1887	ENSG00000182368	FAM27A	3
	1888	ENSG00000182487	NCF1B	3
	1889	ENSG00000182518	FAM104B	3
	1890	ENSG00000182628	SKA2	3
	1891	ENSG00000182768	NGRN	3
	1892	ENSG00000182795	C1orf116	3
	1893	ENSG00000182899	RPL35A	3
	1894	ENSG00000182952	HMGN4	3
	1895	ENSG00000183023	SLC8A1	3
	1896	ENSG00000183098	GPC6	3
	1897	ENSG00000183196	CHST6	3
	1898	ENSG00000183255	PTTG1IP	3
	1899	ENSG00000183386	FHL3	3
	1900	ENSG00000183496	MEX3B	3
	1901	ENSG00000183520	UTP11L	3
	1902	ENSG00000183527	PSMG1	3
	1903	ENSG00000183615	FAM167B	3
	1904	ENSG00000183684	ALYREF	3
	1905	ENSG00000183741	CBX6	3
	1906	ENSG00000183807	FAM162B	3
	1907	ENSG00000183853	KIRREL	3
	1908	ENSG00000184139	RPL7AP28	3
	1909	ENSG00000184304	PRKD1	3
	1910	ENSG00000184428	TOP1MT	3
	1911	ENSG00000184785	SMIM10	3
	1912	ENSG00000184787	UBE2G2	3
	1913	ENSG00000184937	WT1	3
	1914	ENSG00000184983	NDUFA6	3
	1915	ENSG00000185033	SEMA4B	3
	1916	ENSG00000185201	IFITM2	3
	1917	ENSG00000185215	TNFAIP2	3
	1918	ENSG00000185404	SP140L	3
	1919	ENSG00000185630	PBX1	3
	1920	ENSG00000185650	ZFP36L1	3
	1921	ENSG00000186340	THBS2	3
	1922	ENSG00000186350	RXRA	3
	1923	ENSG00000187231	SESTD1	3
	1924	ENSG00000187239	FNBP1	3
	1925	ENSG00000187498	COL4A1	3
	1926	ENSG00000187678	SPRY4	3
	1927	ENSG00000187796	CARD9	3
	1928	ENSG00000188133	TMEM215	3
	1929	ENSG00000188529	SRSF10	3
	1930	ENSG00000188612	SUMO2	3
	1931	ENSG00000188636	LDOC1L	3
	1932	ENSG00000188846	RPL14	3
	1933	ENSG00000189046	ALKBH2	3
	1934	ENSG00000189057	FAM111B	3
	1935	ENSG00000189060	H1F0	3
	1936	ENSG00000189221	MAOA	3
	1937	ENSG00000189266	PNRC2	3
	1938	ENSG00000189369	GSPT2	3
	1939	ENSG00000189377	CXCL17	3
	1940	ENSG00000189403	HMGB1	3
	1941	ENSG00000196126	HLA-DRB1	3
	1942	ENSG00000196182	STK40	3
	1943	ENSG00000196205	EEF1A1P5	3
	1944	ENSG00000196230	TUBB	3
	1945	ENSG00000196352	CD55	3
	1946	ENSG00000196368	NUDT11	3
	1947	ENSG00000196476	C20orf96	3
	1948	ENSG00000196503	ARL9	3
	1949	ENSG00000196507	TCEAL3	3
	1950	ENSG00000196531	NACA	3
	1951	ENSG00000196792	STRN3	3
	1952	ENSG00000196924	FLNA	3
	1953	ENSG00000197043	ANXA6	3
	1954	ENSG00000197238	HIST1H4J	3
	1955	ENSG00000197249	SERPINA1	3
	1956	ENSG00000197256	KANK2	3
	1957	ENSG00000197702	PARVA	3
	1958	ENSG00000197713	RPE	3
	1959	ENSG00000197798	FAM118B	3
	1960	ENSG00000197905	TEAD4	3
	1961	ENSG00000197914	HIST1H4K	3
	1962	ENSG00000197956	S100A6	3
	1963	ENSG00000198034	RPS4X	3
	1964	ENSG00000198053	SIRPA	3
	1965	ENSG00000198108	CHSY3	3
	1966	ENSG00000198121	LPAR1	3
	1967	ENSG00000198406	BZW1P2	3
	1968	ENSG00000198467	TPM2	3
	1969	ENSG00000198755	RPL10A	3
	1970	ENSG00000198804	MT-CO1	3
	1971	ENSG00000198826	ARHGAP11A	3
	1972	ENSG00000198886	MT-ND4	3
	1973	ENSG00000198890	PRMT6	3
	1974	ENSG00000198901	PRC1	3
	1975	ENSG00000202474	RNA5SP283	3
	1976	ENSG00000203685	C1orf95	3
	1977	ENSG00000203727	SAMD5	3
	1978	ENSG00000203747	FCGR3A	3
	1979	ENSG00000203797	DDO	3
	1980	ENSG00000203815	AL358813.2	3
	1981	ENSG00000204385	SLC44A4	3
	1982	ENSG00000204387	C6orf48	3
	1983	ENSG00000204394	VARS	3
	1984	ENSG00000204469	PRRC2A	3
	1985	ENSG00000204580	DDR1	3
	1986	ENSG00000204628	GNB2L1	3
	1987	ENSG00000204632	HLA-G	3
	1988	ENSG00000204711	C9orf135	3
	1989	ENSG00000204856	FAM216A	3
	1990	ENSG00000205220	PSMB10	3
	1991	ENSG00000205250	E2F4	3
	1992	ENSG00000205403	CFI	3
	1993	ENSG00000206249	CTD-2308N23.2	3
	1994	ENSG00000206341	HLA-H	3
	1995	ENSG00000207547	MIR25	3
	1996	ENSG00000207939	MIR223	3
	1997	ENSG00000210112	MT-TM	3
	1998	ENSG00000211460	TSN	3
[truncated: 19,363 more rows]
